# Supplementary material for: Biostimulatory activities of Ascophyllum nodosum extract in tomato and sweet pepper crops in a tropical environment
Source: PLoS One. 2019 May 14;14(5):e0216710. doi: 10.1371/journal.pone.0216710 (PMC6516672; doi:10.1371/journal.pone.0216710)
Supplement: S1 Dataset — (XLSX) [file pone.0216710.s002.xlsx]

## Sheet: Relative gene expression
	Time	0				12				24				48				72				96
		Tomato		Pepper		Tomato		Pepper		Tomato		Pepper		Tomato		Pepper		Tomato		Pepper		Tomato		Pepper
		Ascophyllum	Control	Ascophyllum	Control	Ascophyllum	Control	Ascophyllum	Control	Ascophyllum	Control	Ascophyllum	Control	Ascophyllum	Control	Ascophyllum	Control	Ascophyllum	Control	Ascophyllum	Control	Ascophyllum	Control	Ascophyllum	Control
Gene	pr1a	34.5964	35.4573	8.2047	8.2124	50.3525	44.4602	12.1848	7.9456	58.9188	49.9027	16.668	9.2245	51.0015	28.4026	18.9976	8.7798	52.1154	25.5497	22.2332	14.8322	50.0597	33.4917	11.3269	9.5032
		34.5709	35.4186	8.1999	8.2188	50.3228	44.5805	12.2312	8.0031	59.0067	49.9336	16.6667	9.2413	51.0341	28.3944	18.9983	8.8426	52.0129	25.4509	22.2028	14.7813	49.9003	33.3961	11.3451	9.5373
		34.5874	35.4041	8.2105	8.2281	50.2637	44.5912	12.2151	8.0063	59.0921	50.0137	16.6957	9.2244	50.9568	28.3761	19.0111	8.7278	52.0507	25.6383	22.099	14.7986	49.905	33.4779	11.2932	9.64
		34.4834	35.4374	8.1984	8.2309	50.316	44.4736	12.2315	7.9592	58.9195	50.0871	16.6168	9.2409	51.0123	28.4239	18.9909	8.6818	52.0157	25.6195	22.1584	14.755	50.066	33.3786	11.3267	9.6401
		34.5649	35.456	8.1973	8.2208	50.3702	44.4655	12.2234	7.9205	58.9975	49.9794	16.6416	9.2231	50.9899	28.4662	19.0232	8.7157	51.9588	25.6672	22.139	14.7893	49.9675	33.4451	11.3058	9.5542
		34.4501	35.3809	8.2157	8.2185	50.322	44.4509	12.1911	7.9671	58.9027	50.0388	16.633	9.217	50.9713	28.4076	18.9868	8.7663	52.0265	25.4175	22.1634	14.8069	50.012	33.4151	11.3122	9.6231
	pinii	2.4552	2.5106	0.023	0.0801	103.967	16.3942	1.1805	0.0114	181.989	22.0063	3.9529	0.6557	82.9575	9.51	1.8377	0.7286	48.9976	5.9989	3.187	0.3164	14.0834	2.7951	0.6666	0.1353
		2.4563	2.5114	0.023	0.0528	103.87	16.55	0.463	0.4492	182.01	21.9989	3.9373	0.7021	83.0303	9.485	1.6656	0.1841	48.9949	5.9882	1.2377	0.3403	14.0002	2.9908	0.8189	0.1286
		2.4541	2.5104	0.023	0.1394	104.011	16.5735	0.5062	0.3079	182.006	21.9932	3.9448	0.8417	82.9693	9.4835	2.0675	0.4961	49.0031	5.9894	1.6469	0.3272	13.9878	3.0736	0.6754	0.1425
		2.4551	2.5101	0.0111	0.0652	104.052	16.4942	0.4739	0.3077	181.981	22.0048	3.951	0.6935	83.037	9.5194	1.8956	0.2436	48.9948	6.0225	2.5488	0.4279	14.0744	2.9294	0.6975	0.0528
		2.4556	2.5095	0.0044	0.0688	103.965	16.4455	0.6958	0.3077	182.01	21.9978	3.9548	0.8779	82.9701	9.5323	1.8586	0.9171	49.0093	6.0199	1.8506	0.375	13.7263	2.9001	0.6464	0.2038
		2.4562	2.5089	0.0045	0.0653	103.955	16.3819	0.6092	0.308	182.003	22.0073	3.9321	0.7868	83.0087	9.5129	1.7225	0.6706	48.9875	5.9974	0.9123	0.3361	13.9397	3.0474	0.0758	0.2091
	etr1	1.4181	1.4971	0.0005	0.0286	58.6476	16.0598	0.0219	0.1368	78.6405	13.9977	0.3711	0.2318	78.5588	12.9239	2.5356	0.8499	66.0369	8.723	1.0294	0.22	31.0113	4.9757	0.7959	0.2428
		1.4053	1.4895	0.0023	0.0291	58.6029	16.1164	0.0312	0.116	78.6852	13.9999	0.3885	0.2319	78.5408	12.8665	1.6674	0.9206	66.0494	8.7368	1.0297	0.2203	31.0109	5.0402	0.8086	0.2479
		1.4106	1.4934	0.0009	0.0287	58.6516	16.1205	0.0283	0.1141	78.6341	14.0008	0.3741	0.2309	78.5499	12.8838	2.1667	0.8876	66.0158	8.7016	1.0299	0.2198	31.0014	4.9165	0.7976	0.2333
		1.4104	1.4911	0.001	0.0276	58.6155	16.118	0.0099	0.1397	78.6412	13.999	0.3756	0.2241	78.5282	12.8689	2.0814	0.9321	66.0071	8.7231	1.0303	0.2197	31.0053	4.9312	0.8013	0.2386
		1.4131	1.4886	0.001	0.028	58.5894	16.1175	0.012	0.1335	78.6581	13.9806	0.3932	0.2346	78.4857	12.8724	2.7774	0.8913	65.9891	8.7048	1.0301	0.2198	30.9983	4.9997	0.7753	0.2445
		1.4118	1.4944	0.0015	0.0282	58.637	16.0706	0.0324	0.1057	78.6309	13.991	0.3897	0.2333	78.5281	12.8553	1.3348	0.9111	65.9845	8.7416	1.0297	0.2197	30.9907	5.0361	0.7992	0.2197
	gb synthesis	0.2991	0.5036	0.5551	0.3357	1.5872	0.6441	2.0035	0.4814	2.2698	0.4407	2.3031	0.4523	3.7416	0.6355	3.1097	0.4339	3.3053	1.304	2.7981	0.3427	2.336	0.8226	2.4434	0.405
		0.4012	0.4174	0.3324	0.3134	1.2459	0.5365	1.9667	0.4602	2.493	0.3396	2.1803	0.4386	3.3516	0.2427	3.1534	0.4379	3.31	0.3423	2.8036	0.2176	2.1397	1.404	2.5099	0.2653
		0.34	0.3978	0.3959	0.3266	1.4547	0.4007	2.3481	0.4963	2.3079	0.605	2.1966	0.4388	3.4984	0.6328	2.9335	0.4514	3.3088	0.9756	2.8195	0.3093	2.2439	1.8343	2.2156	0.1264
		0.0392	0.4249	0.2688	0.3341	1.7849	0.8358	2.1444	0.6344	2.4863	0.6756	2.1418	0.4257	3.6616	0.6947	2.9235	0.4007	3.3029	1.0624	2.7968	0.2876	2.3539	1.5641	2.2485	0.2312
		0.2429	0.2818	0.3941	0.332	2.0242	0.5612	2.0104	0.5906	2.1684	0.6749	2.2523	0.4445	3.3658	0.055	3.3582	0.396	3.2924	0.6855	2.8194	0.5203	2.3078	1.2685	2.1543	0.156
		0.0004	0.4825	0.3132	0.3059	1.0955	0.7579	2.0214	0.3788	2.928	0.429	2.1765	0.414	3.6778	0.5703	3.1085	0.4074	3.3006	0.4937	2.8029	0.3058	2.3008	0.3514	2.1851	0.1394
	auxin	0.3241	0.3458	0.4524	0.5177	1.8552	0.489	6.0634	0.9707	3.2241	0.877	7.8777	0.7227	6.2122	1.4821	7.9454	0.7452	6.8436	1.0971	9.7944	1.0919	6.1821	1.099	9.39	1.2874
		0.3281	0.3511	0.4249	0.3503	1.0404	0.3828	5.5221	1.0355	3.3094	0.7963	7.4479	0.6273	6.3262	1.5602	7.5799	0.8878	6.6813	1.1411	10.199	1.1519	6.2176	1.1174	9.5226	1.3756
		0.3262	0.3532	0.1714	0.4005	1.0932	0.4283	5.7068	0.6867	3.3419	0.8005	8.0608	1.1649	5.967	0.7232	7.845	0.8501	6.6503	1.0013	9.8492	1.1878	6.2281	1.1014	9.4778	1.1721
		0.3286	0.3555	0.0116	0.3221	1.5469	0.5364	5.7415	0.8477	3.2364	0.8781	8.037	1.0887	5.3848	1.1964	8.071	0.9081	6.6884	1.0762	10.4051	1.1895	6.2027	1.0844	9.3599	1.186
		0.3305	0.3485	0.3448	0.1834	0.7331	0.5284	4.7873	1.2644	3.3085	0.883	7.5441	1.2884	5.6676	0.768	7.8296	0.9218	6.6337	1.0765	10.3294	1.1161	6.2169	1.085	9.5424	1.3459
		0.3296	0.3474	0.3195	0.529	0.7212	0.4645	5.6877	1.5371	3.2481	0.8803	7.893	1.1084	5.9853	1.2001	7.7749	0.9843	6.4844	1.1943	10.6971	0.7803	6.219	1.0734	9.4573	1.3279
	cytokinin	0.3249	0.1231	0.6701	0.6105	6.648	1.3057	9.4491	1.9407	7.4976	1.4687	10.1724	2.1214	12.9289	1.2449	15.4285	2.4058	13.1287	1.4287	17.0455	3.3996	11.3648	1.2515	16.2915	2.8216
		0.2234	0.0264	0.452	0.0005	6.5371	1.3772	9.4296	3.2962	7.6462	1.4981	10.2289	2.1161	11.8535	1.7083	15.3232	2.3381	13.2152	1.5172	17.6747	2.3527	11.3491	1.1568	15.9656	2.235
		0.4455	0.251	0.8572	0.2957	6.6169	1.3518	9.5446	2.3388	7.4981	1.7019	10.2509	2.111	12.5273	1.7524	15.0095	2.0528	13.1484	1.6702	16.652	1.8561	11.4186	1.1311	16.8119	2.8491
		0.1577	0.1449	0.4891	0.8316	6.7238	1.3815	9.5866	2.3476	7.5642	1.5939	10.2516	2.0945	12.3167	1.0774	15.2964	2.2856	13.2139	1.4005	17.0703	1.8199	11.3354	1.4489	16.9074	2.3188
		0.0039	0.3451	0.6003	0.1898	6.514	1.3618	9.6799	2.418	8.0896	1.7025	10.2312	2.1188	12.1283	0.7955	15.2895	2.209	13.3806	1.4174	16.3438	2.1956	11.4512	1.4122	15.2692	2.6666
		0.1001	0.3187	0.5935	0.7656	6.6483	1.3837	9.7712	2.2686	7.7356	1.0891	10.2311	2.1332	12.0167	1.5512	15.3871	2.3385	13.2222	1.6247	15.2091	2.0205	11.3237	1.2931	16.3363	2.5197

## Sheet: Chlorophyll content
Tomato		Sweet Pepper
Control	Ascophyllum	Control	Ascophyllum
48.94	63.95	45.45	53.08
51.13	64.93	43.26	54.98
49.6	65.53	45.65	55.51
50.26	65.76	43.86	55.99
51.52	66.14	45.37	55.22
50.5	65.1	45.41	56.79
50.3	65.6	45.89	55.06
48.74	65.28	46.1	53.96
48.39	66.91	44.97	55.61
51.57	65.56	44.95	54.57
51.48	66.13	45.79	55.38
50.19	63.67	45.65	55.09
50.46	67.4	45.76	56.19
50.88	69.19	45.99	55.31
50.28	67.26	44.36	53.36
50.03	67.8	44.13	55.87
50.99	64.72	46.96	55.8
50.23	67.1	49.3	55.39
49.31	66.6	44.18	55.12
50.18	65.92	45.39	53.64
49.85	65.42	46.89	55.78
49.37	65.9	43.99	56.41
50.3	65.37	46.62	54.2
49.45	66.34	45.66	53.92
49.95	67.89	46.29	53.92
50.82	67.29	44.75	57.12
51.57	66.21	45.5	56.93
50.92	66.46	47.35	54.31
49.83	67.21	44.48	54.76
50.56	65.67	45.6	54.3
49.46	64.76	46.34	54.95
48.78	66.45	45.4	55.49
51.33	63.44	47.95	55.17
50.29	66.18	45.26	55.63
50.64	63.57	44.74	53.99
50.02	67.01	46.08	57.59
49.39	66.33	44.21	55.91
49.09	65.51	45.76	55.59
50.79	65.69	47.12	54.59
51.18	65.79	46.55	53.55
50.74	66.35	47.12	54.41
49.96	66.25	45.63	56.19
50.12	63.93	43.49	53.04
50.3	67.57	48.32	54.06
48.8	65.35	46.18	55.56
50.24	66.5	46.32	55.07
49.54	65.96	43.91	53.42
49.81	67.06	43.84	54.96
49.52	66.07	47.86	54.71
50.51	65.32	46.67	54.62
50.79	64.95	46.23	54.56
49.8	65.59	45.68	55.71
49.7	65.9	47.39	54.06
50.06	66.16	44.14	55.42
49.28	67.63	44.46	56.86
50.99	66.47	43.92	55.7
48.91	68.54	46.57	56.92
50.41	65.92	45.38	55.81
49.81	67.37	45.21	55.42
50.64	65.2	43.31	56.44

## Sheet: Fruit Yield
Dry Season (Kg)										Wet Season (kg)
Tomato				Sweet pepper						Tomato				Sweet pepper
AN+F	Ascophyllum	Fungicide	Control	AN+F	Ascophyllum	Fungicide	Control			AN+F	Ascophyllum	Fungicide	Control	AN+F	Ascophyllum	Fungicide	Control
361.11	259.06	233.43	163.54	454.66	362.01	255.27	213.26			289.36	241.54	190.28	127.63	298.89	253.77	202.79	127.19
359.63	259.56	231.56	165.25	455.77	363.23	260.19	217.7			288.36	240.88	187.03	120.19	304.82	260.85	201.59	131.67
360.23	259.63	231.27	170.08	457.65	359.18	257.17	213.08			285.05	241.08	189.48	122.63	303.24	253.22	205.56	132.11
357.16	261.41	234.88	166.68	451.79	366.56	258.89	211.15			287.74	238.46	186.29	121.69	298.85	258.79	200.92	129.04
358.86	255.13	229.44	166.45	453.72	367.27	258.01	214.44			288.66	237.27	184.87	120.56	300.95	256.47	206.13	131.84
356.48	259.88	236.66	165.7	454.08	366.36	255.91	216.26			284.14	239.68	184.4	123.36	303.47	252.5	200.09	129.66
357.19	258.4	232.23	163.59	455.69	361.8	258.79	211.69			286.37	241.37	184.03	120.44	302.53	253.69	200.25	130.11
359.6	257.7	231.17	163.33	457.5	369.35	255.68	212.13			285.64	238.46	192.02	122.51	300.7	252.46	204.51	129.65
354.48	255.69	234.33	164.83	455.18	365.98	252.21	211.41			284.7	241.86	187.34	117.95	306.77	255.62	202.91	130.37
358.67	259.88	235.13	170.31	455.84	365.68	255.6	213.32			287.56	241.19	191.48	124.3	302.53	252.02	203.74	128.91
354.09	260.75	231.5	170.25	453.81	361.13	256.42	212.89			288.11	240.88	184.85	119.47	299.57	255.84	203.45	132.05
357.99	257.22	235.14	169.13	454.66	361.84	256.97	213.92			289.96	239.37	184.43	119.23	297.55	253.51	204.57	128.4
354.87	260.55	230.84	167.01	456.05	368.53	256.6	210.85			287.41	234.83	188.55	126.96	302.33	256.04	208.34	131.31
358.32	259.71	233.99	163.58	456.23	367.04	253.15	208.75			286.21	239.46	189.35	122.49	303.29	255.55	202.58	126.64
358.14	258.01	232.69	161.14	457.54	362.14	254.81	209.85			284.1	233.86	185.1	121.36	306.33	259.15	202.39	124.68
355.9	258.32	236.8	161.2	454.15	364.13	252.74	212.44			286.03	234.3	188.65	124.14	300.4	255.41	202.04	132.39
358.16	257.54	234.4	163.83	456.07	364.19	250.6	216.88			287.27	241.62	188.76	118.88	300.31	254.26	204.82	125.56
361.1	261.13	232.65	168.43	452.91	365.12	261.33	207.65			287.79	242.81	187.75	123.95	302.47	256.01	206.28	128.95
359.14	259.32	230.98	164.32	454	362.95	252.55	208.77			286	238.67	188.69	122.67	300.24	254.62	203.19	126.52
360.19	259.26	233.45	166.36	454.04	369.88	258.61	211.89			286.32	239.71	188.9	118.36	302.83	251.03	204.56	131.85
356.75	256.01	235.31	167.57	456.16	361.34	252.48	211.89			290.94	239.28	186.87	123.4	298.15	251.43	199.12	132.46
355.22	253.44	234.83	170.34	454.78	361.61	255.8	210.35			287.73	243.13	187.85	121.11	301.23	252.31	201.91	129.24
356.31	260.44	232.69	166.09	454.83	364.57	256.22	213.49			289.98	240.95	188.75	122.72	305.56	254.46	205.66	131.16
362.51	260.07	230.62	166.38	452.47	363.22	252.34	212.8			286.74	243.99	187.23	122.94	304.23	255.91	202.51	131.65
360.54	257.14	234.51	165.39	459.59	361.81	257.7	212.84			287.21	238.55	188.97	119.71	302.66	251.35	198.01	130.9
359.41	258.16	233.08	164.35	452.83	360.57	255.98	214.61			282.94	231.72	186.96	122.43	304.11	253.17	202.4	128.02
359.72	256.99	236.41	167.99	455	366.8	252.37	216.42			285.4	239.02	189.21	121.49	303.98	255.29	200.27	126.18
360.1	257.48	230.83	168.3	454.34	366	254.27	208.65			284.53	242.83	184.52	123.78	303.69	256.53	204.92	128.5
358.36	261.69	234.76	168.2	459.1	362.28	248.35	212.39			282.62	240.84	186.47	121.47	306.05	255.51	207.47	130.3
357.8	255.83	229.48	170.92	454.39	364.29	259.52	212.96			290.31	240.35	190.14	123.18	306.82	254.42	204.46	129.04
355.44	259	235.55	167.06	457.53	359.52	253.98	210.41			288.13	237.8	184.69	122.26	299.63	254.12	206.44	130
354.49	255.15	232.85	166.8	454.42	358.75	253.88	214.52			287.75	243.88	185.16	120.64	304.56	250.68	200.47	131.12
360.73	262.63	234	172.3	456.47	363.42	253.54	209.84			285.55	239.91	185.26	121.96	303.59	255.99	203.03	125
363.15	255.74	236.77	165.04	457.07	362	260.53	209.09			287.04	240.32	186.05	122.37	300.45	254.06	203.2	126.75
354.2	259.5	234.49	173.39	453.61	361.84	258.8	213.73			285.12	240.25	187.39	125.25	304.33	255.68	199.93	130.54
359.94	258.7	233.57	167.62	455.76	367.14	261.27	214.05			284.28	240.43	191.05	123.31	300.3	256.42	204.31	131.03
355.44	257.74	230.42	167.89	453.49	361.28	254.09	211.25			289.91	241.1	186.39	124.53	299.3	254.44	202.15	128.73
361.8	258.26	231.29	171.54	453.73	361.52	255.76	211.16			287.48	241.24	192.26	121.85	304.22	254.25	204.47	134.5
359.26	259.25	233.61	164.67	456.98	365.01	256.06	213.16			286.78	240.52	188.01	124.55	304.95	255.76	204.24	130.66
356.58	262.25	233.79	164.84	455.4	360.01	259.96	215.49			290.99	238.41	182.2	121.58	299	255.3	201.1	128
359.75	259.21	234.6	166.55	455.1	368.08	255.67	212.16			287.96	237.7	185.15	122.05	303.64	255.5	201.82	132.31
355.23	261.91	228.05	171.15	455.87	364.35	253.5	212.86			288.34	236.23	189.54	126.11	303.84	253.51	208.17	127.93
361.5	257.32	233.82	166.06	459.87	369	256.48	213.9			291.33	241.73	186.01	122.6	303.36	256.31	201.83	127.86
356.93	256.83	235.07	160.1	456.53	362.07	253.53	210.77			289.57	243.27	187.44	123.06	300.24	253.52	207.05	127.93
357.35	257.41	234.14	170.9	455.14	366.43	252.29	210.14			285	237.95	184.64	123.68	301.06	255.23	202.85	129.72
355.36	257.76	227.18	164.91	454.66	363.64	254.89	215.44			286.79	239.57	189.31	123.21	299.77	250.46	203.53	130.78
359.08	259.15	231.08	171.65	451.52	361.58	258.09	210.83			283.89	242.07	188.13	121.84	304.16	255.14	201.2	129.66
360.01	258.02	233.53	163.8	451.63	362.05	258.1	213.17			286.6	239.61	186.33	121.36	301.53	251	203.41	128.26
360.36	259.42	234.46	166.39	455.2	367.22	253.33	213.12			285.64	241.86	189.73	124.12	303.28	258.03	203.24	128.58
357.44	259.89	233.75	166.94	456.26	356.98	258.06	213.35			286.15	239	187.51	124.15	302.9	254.48	204.63	130.62
355.97	256.94	230.83	166.75	455.88	361.32	257.44	208.51			283.73	241.82	189.24	123.04	302.58	258.15	203.72	126.19
358.45	258.32	231.7	165.46	457.37	361.38	251.75	211.32			288.94	240.63	191.74	122.71	303.82	256.8	203.54	132.95
356.98	259.43	231.98	168.26	454.49	364.5	261.8	209.37			285.63	237.58	186.14	123.26	295.62	256.16	203.31	131.18
357.13	260.25	230.33	168.97	454.29	365.39	254.18	211.55			287.17	237.57	186.93	119.72	303.31	251.6	201.22	128.48
358.65	259.89	229.91	167.93	453.21	364.54	256.68	210.38			286.07	239.45	187.38	122.62	301.9	256.93	203.04	134.26
355.19	257.13	236.71	165.9	455.69	367.52	255.88	214.96			285.96	239.41	185.49	123.17	301.89	251.2	202.31	127.23
356.29	259.03	235.13	167.11	453.45	361.35	257.75	213.71			288.65	240.19	186.72	120.39	299.44	255.57	202.7	129.16
358.81	262.8	235.28	169.29	456.52	361.71	257.6	209.39			287.21	238.13	186.73	123.03	301.9	253.1	202.17	128.19
357.58	259.31	230.05	168.63	452.68	364.57	253.82	211.79			289.33	240.61	187.02	127.29	303.63	254.15	201.66	129.68
362.42	259.08	232.52	161.56	453.9	364.28	255.34	212.63			289.13	239.52	185.08	123.36	298.6	255.95	200.44	130.13
358.85	257.75	235.73	170.35	458.74	364.38	261.14	210.24			288.26	239.65	185.42	125.35	300.59	258.29	206.1	133.75
360.27	259.14	232.36	163.95	454.07	367.25	254.7	214.21			283.64	240.27	185.82	121.16	300.23	251.1	203.55	130.88
359.62	259.49	234.24	168.06	452.58	365.23	256.94	212.72			287.42	241.83	183.6	126.77	307.84	255.33	199.83	131.48
359.9	260.44	233.31	166.8	456.84	364.82	255.42	213.34			288.87	240.97	185.95	120.62	306.24	254.02	203.53	129.15
357.63	255.15	229.81	168.63	450.02	359.96	256.17	208.84			287.07	243.23	185.92	124.31	303.24	253.17	204.3	129.97
358.21	254.46	229.53	167.01	456.47	361.09	260.12	211.52			284.92	239.47	188.85	125.37	297.11	252.39	201.8	134.43
360.65	259.24	233.74	166.24	455.04	364.92	254.49	216.75			290.03	241.52	185.47	126.26	299.51	254.05	202.12	131.89
358.14	261.11	232.3	168.78	455.47	361.82	258.73	210.44			285.26	240.79	187.82	120.59	301.66	253.82	203.99	130.82
355.6	258.12	236.37	169.83	450.51	367.57	258.39	209.75			287.45	237.7	190.29	122.99	303.77	256.27	205.32	129.78
359.02	259.37	231.1	164.9	459.23	371.98	255.27	209.86			289.65	238.41	192.46	120.77	302.75	257.33	200.99	133.31
356.65	261.7	231.54	161.64	456.32	358.51	251.45	210.52			288.95	241.82	186.44	125.87	308.89	256.63	202.21	126.3
357.64	258.97	231.6	165.34	454.49	362.3	254.46	213.29			288.36	240.75	190.09	122.61	301.99	255.69	205.35	128.62
355.55	262.33	231.69	164.41	452.35	365.8	257.21	215.24			284.25	238.53	188.52	124.35	302.52	254.26	203.91	126.3
357.07	257.87	236.13	170.52	453.78	369	255.77	211.65			281.23	236.95	188.64	124.01	306.75	252.04	204.86	125.63
358.06	261.08	230.29	167.19	451.73	361.63	257.88	209.01			287.92	239.63	190.88	125.4	304.06	251.32	199.1	127.69
357.61	259.26	235.48	164.87	457.39	362.33	253.32	206.73			285.27	238.21	184.28	119.41	302.73	255.76	203.13	127.55
361.3	257.83	234.17	168.39	455.15	366.98	254.21	212.35			287.41	238.3	186.94	124.61	306.37	253.49	204.86	128.49
356.24	262.53	234.71	168.5	457	368.96	251.81	212.25			284.61	237.97	187.08	118.12	300.72	254.4	203.85	131.74
356.15	259.85	231.96	167.77	458.64	367.52	254.59	212.06			282.4	241.57	191.06	126.39	303.21	255.41	198.42	127.17
355.93	261.6	231.69	171.71	456.35	358.57	253.04	207.82			286.59	240.18	191.08	119.37	297.81	258.3	204.41	135.89
359.33	256.42	232.37	163.99	453.91	363.54	254.44	211.95			286.52	240.3	183.34	121.38	306.01	252.57	205.15	128.55
357.06	259.51	231.21	171.26	456.29	370.1	252.03	212.44			285.39	236.4	187.21	120.13	302.21	259.47	203.19	130.1
360.69	257.49	231.66	157.25	457	364.8	258.05	215.47			287.74	241.08	184.72	120.15	304.81	256.6	203.49	129.89
358.23	258.59	233.96	170.37	455.57	365.13	256.61	209.92			288.52	239.11	185.39	121.03	303.44	248.82	202.72	125.55
360.58	258.08	233.52	163.75	453.97	371.76	257.04	213.84			284.34	237.46	183.54	123.31	307.57	255.06	201.47	127.29
358.48	258.67	230.57	165.96	459.21	366.69	263.17	210.47			283.04	241.3	184.65	126.16	300.65	255.01	202.38	129.06
360.7	255.65	232.94	167.23	453.22	361.6	258.85	212.24			283.42	241.89	184.3	124.05	298.09	252.92	202.17	129.79
355.41	256.4	233.64	166.63	456.53	368.84	259.2	211.62			284.29	241.74	186.55	121.29	302.8	253.39	202.7	130.63
357.73	256.87	231.4	167.66	455.86	362.85	254.64	212.51			288.55	238	184.77	119.84	305.2	252.53	201.74	123.09
356.56	258.86	232.72	171.21	455.49	367.48	256.02	215.59			288.38	238.95	184.14	123.32	301.2	254.67	203.88	131.38
356.86	254.83	232.66	167.39	453	365.38	257.4	213.28			285.13	241	189.43	122.06	303.08	254.63	202.65	124.77
362.01	254.73	232.3	163.37	455.61	362.45	257.56	212.9			287.88	240.71	187.46	119.57	302.28	253.06	205.27	133.82
353.33	258.48	236.01	171.68	457.59	364.65	257.62	208.13			286.41	242.72	181.75	128.46	305.27	255.15	206.56	130.75
355.54	257.22	228.69	166.5	451.81	364.32	256.01	211.58			284.42	242.07	185.18	122.1	304.45	254.12	202.86	131.98
356.73	260.34	234	166.05	453.69	368.1	251.97	212.88			284.11	239.01	188.37	121.3	300.71	254.92	200.89	133.53
357.96	259.75	233.19	165.91	455.23	365.2	256.11	211.17			288.29	242.05	183.6	126.19	303.26	253.27	203.41	130.51
361.13	257.92	229.3	164.98	456.47	367.06	258.09	211.66			287.12	238.7	186.01	120.7	297.04	253.68	205.72	131.24
357.86	259.22	234.02	170.06	454.71	364.11	252.6	211.72			286.23	239.96	189.81	123.43	303.45	253.12	201.42	126.71
359.39	258.91	232.99	162.56	455.92	365.75	254.21	212.49			286.93	242.93	189.26	122.97	306.97	255.61	201.46	130.79
360.11	255.54	236.59	161.62	454.08	363.5	257.34	214.29			285.89	243.12	186.35	120.77	304.44	253.56	204.87	128.21
355.14	258.95	232.94	162.73	456.85	358.6	254.25	212.11			287.2	243.75	189.26	123.97	304.06	250.91	200.05	130.35
360.27	259.99	232.61	164.92	452.59	364.35	254.59	210.59			287.44	241.48	185.46	120.24	302.07	256.48	201.07	130.53
360.19	255.95	231.51	168.14	450.55	360.08	256.47	214.29			287.01	237.02	186.01	125.93	305.24	253.12	205.15	131.74
354.79	258.31	234.95	169.49	452.47	365.19	254.99	215.17			284.65	243.38	185.88	122.5	303.09	256.01	202.32	128.92
358.06	259.35	232.07	160.89	452.56	360.29	255.84	208.91			290.39	243.81	190.32	125.3	298.35	252.92	203.07	127.18
360.63	256.27	232.26	170.28	452.18	362.82	260.61	211.11			286.51	241.27	185.47	124.12	301.04	248.98	207.35	127.54
356.98	258.65	231.53	169.52	452.44	361.67	255.09	210.87			286.26	239.08	183.55	119.91	298.06	257.05	203.4	129.64
359.48	258.83	235.85	174.92	455.86	359.7	255.18	210.86			283.04	234.25	187.08	124.18	300.74	254.82	204.27	131.88
355.81	261.94	233.92	166.92	452.47	365.96	254.17	214.39			286.87	237.61	184.73	122.41	304.17	257.12	202.6	129.64
357.14	256.94	231.37	170.82	457.69	359.4	256.09	208.55			286	238.97	187.81	121.64	303.91	254.98	202	129.1
356.77	266.31	232.71	169.83	455.14	359.98	255.8	213.71			284.43	239.48	185.32	123.42	301.89	255.58	201.97	126.96
356.09	259.69	233.12	169.83	451.01	365.93	255.1	210.16			283.11	238.72	187.07	126.4	301.57	256.7	201.28	131.14
358.16	255.49	232.93	166.25	456.37	365.1	261.74	213.02			287.84	241.66	187.3	123.34	301.33	253.29	204.23	129.98
359.63	258.32	233.75	167.76	454.57	362.27	256.15	214.69			289.64	239.35	187.6	121.28	298.02	255.35	203.75	129.38
354.25	257.52	233.62	167.8	453.61	362	257.25	212.22			289.23	236.68	187.44	124.9	304.89	254.72	202.45	128.19
355.1	260.16	234.18	168.87	453.52	361.39	257.68	211.55			287.69	237.63	184.42	126.42	300.62	253.3	203.75	129.17
361.89	259.05	233.17	168.45	457.51	361.95	248	212.9			288.81	239.28	191.08	124.48	301.15	256.75	206.54	129.75
361.65	261.66	235.27	165.75	455.34	366.44	252.46	211.94			283.11	240.02	188.07	124.14	304.05	255.63	202.67	128.69
358.5	258.73	234.31	165.19	456.65	362.32	251.85	210.67			287.54	241.03	188.05	120.83	298.35	257.75	202.38	129.67
360.98	257.81	234.41	164.82	452.59	364.5	258.66	211.99			285.54	240.31	193.01	127.5	303.73	249.89	204.63	129.99
355.27	261.68	232.22	164.39	454.95	364.03	256.64	213.13			286.99	241.4	186.6	124.95	300.11	254.39	203.83	127.92
355.98	258.95	234.05	167.28	450.96	366.73	253.61	212.66			288.25	236.17	186.23	121.32	294.36	253.78	199.85	130.5
356.13	257.89	233.48	169.17	455.66	362.71	254.62	212.49			285.85	238.82	186.38	121.19	301.43	251.32	204.95	130.36
353.72	259.16	233.33	168.34	455.84	365.02	253.04	210.72			289.31	239.16	182.89	123.21	305.39	254.1	205.2	129.32
357.79	257.83	233.43	168.51	452.7	360.08	258.05	211.15			289.06	238.87	187.93	116.57	298.29	252.65	205	132.98
360.13	260.12	230.34	161.61	454.07	361.93	252.13	211.06			287.05	238.48	188.05	123.09	305.65	254.83	202.3	130.61
358.25	256.7	234.01	165.53	454.93	363.1	260.02	211.13			290.04	238.05	185.54	122.51	304.8	256.51	201.41	126.39
359.34	261.87	231.45	164.8	453.76	363.07	256.49	212.47			285.88	239.47	184.37	120.5	304.05	256.14	202.35	126.31
357.57	259.35	232.22	168.5	454.99	366.7	260.17	212.44			284.91	245.78	186.29	125.05	301.77	257.87	199.75	128.68
362.64	258.61	234.39	166.39	454.21	366.63	256.47	209.97			288.48	236.02	188.22	125.04	299.89	253.05	204.81	135.81
355.04	258.13	233.28	163.78	453.98	364.45	256.26	214.49			288.64	239.63	187.83	121.66	304.89	252.09	203.2	131.3
353.64	256.47	230.82	166.87	456.62	364.04	256.67	211.46			286.26	239.08	186.06	122.91	299.67	254.43	205.51	129.7
356.58	260.82	232.66	167.93	454.93	363.22	254.72	211.34			286.92	241.62	187.28	124.47	301.75	254.79	202.43	133.49
359.69	260.31	232.83	168.12	457.06	363.13	256.15	211.94			287.05	242.77	188.58	119.63	301.8	254.14	204.6	130.4
356.05	257.41	235.11	165.26	455.43	365.43	256.02	211.25			282.02	240.48	186.22	121.98	301.56	255.13	202.7	130.29
357.27	258.06	235.08	165.4	459.07	365.17	259.76	213.38			287.78	238.47	188.72	126.64	303.93	257.46	204.6	128.42
360.42	261.66	229.8	166.26	455.96	365.27	255.59	213.53			287.46	242.9	185.07	120.18	300.66	254.95	204.82	130.56
355.36	257.38	233.81	162.11	452.31	363.61	252.93	210.58			284.84	241.63	185.35	125.79	304.87	257.48	203.01	134.77
358.2	261.08	234.14	166.3	454.31	366	258.82	213.56			286.8	240.93	187.7	124.78	305.14	250.16	202.17	133.93
359.92	262.54	235.34	165.18	458.28	363.45	254.17	213.01			288.38	236.48	186.48	122.04	306.03	251.27	200.41	130.65
354.41	255.62	234.35	169.38	457.52	356.61	257.04	213.01			287.82	238.22	188.05	124.61	301.9	252.19	202.74	130.08
356.3	257.6	232.98	164.5	455.72	360.98	255.81	214.22			288.5	239.07	185.8	127.04	302.01	256.9	205.41	125.54
362.7	260.46	234.9	168.32	454.76	367.76	254.73	214.2			290.71	238.31	188.97	123.16	304	255.49	203.92	127.91
354.46	259.08	232.76	166.9	454.58	363.46	257.13	212.32			289.05	244.68	189.56	123.1	300.98	251.86	203.6	130.94
359.55	256.86	234.17	165.89	454.62	367.64	257.71	217.26			287.41	236.5	185.96	121.47	300.97	252.24	207.11	131.59
356.37	256.52	228.97	168.12	458.96	368.32	255.76	212.2			287.63	243.53	182.42	123.71	303.56	255.36	203.83	127.77
356	259.34	229.27	173.38	456.15	362.63	258.12	213.48			282.91	247.6	188.71	123.36	308.18	253.77	202.68	129.83
361.52	261.29	231.63	166.2	455.17	364.69	254.92	213.07			288.38	238.7	185.47	123.06	300.79	257.06	203.3	131.59
360.15	260.76	233.11	169	454.66	367.01	256.58	214.27			289.67	244.68	186.15	124.48	299.7	254.36	208.63	130.74
354.11	261.09	232.64	167.47	454.22	368.84	254.42	209.51			284.36	243.38	188.29	121.85	304.3	253.77	202.75	129.93
359.31	261.01	233.09	163.3	455.25	368.86	255.94	212.19			284.76	237.47	183.39	122.98	302.26	253.66	200.74	134.65
356.47	263.05	234.25	166.24	453.96	362.82	252.28	212.74			289.15	236.08	183.84	117.99	299.98	255.98	201.77	131.54
357.1	259.24	236.16	166.92	454.94	366.83	256.86	210.99			287.56	236.89	188.7	125.18	303.57	255.07	203.37	126.75
358.92	255.43	235.22	166.13	453.39	369.65	258.28	213.47			286.88	243.48	181.84	118.66	299.74	257.96	201.74	127.64
356.96	258.15	232.82	166.4	456.22	361.68	259.48	210.89			282.5	241.91	189.01	119.37	301.99	257.32	204.62	128.08
354.42	254.98	232.5	165.07	448.73	360.4	260.38	211.24			289.6	245.47	189.85	126.25	302.22	255	197.04	130.79
357.57	258.5	231.13	164.97	456.97	368.82	255.42	208.53			288.46	241.95	187.99	126.06	301.3	259.58	203.47	129.61
359.97	258.68	228	173.84	457.75	366.16	255.42	210.15			287.46	241.63	189.75	123.77	306.7	250.37	203.58	131.95
356.72	257.05	233.6	167.01	456.37	369.05	257.26	206.51			285.06	240.29	190.28	120.77	300.97	257.8	200	133.39
355.01	261.58	233.95	166.66	455.43	364.49	255.79	214.98			284.07	241.63	186.6	126.17	302.05	253.1	205.6	131.54
356.41	259.85	231.53	166.57	451.84	366.25	260.03	216.46			285.37	239.86	193.45	124.07	296.85	252.38	201.98	128.9
355.76	262.31	231.09	161.46	452.5	365.26	258.11	213.19			287.46	239.59	184.07	123.41	298.31	258.05	204.79	129.46
360.78	252.89	232.71	159.65	454.68	365.4	253.72	208.73			288.79	238.66	191.5	122.19	301.37	256.37	206.01	128.9
358.07	257.49	235.13	166.11	453.59	363.99	255.81	211.47			283.93	240.59	188.77	122.1	306.54	256	201.92	131.89
359.07	260.21	236.43	165.96	454.5	366.4	255.29	210.89			287.95	239.05	185.08	123.51	298.12	253.07	204.71	129.94
361.4	256.09	232.36	163.7	456.42	365.11	255.97	212.48			289.23	239.87	183.41	122.28	302.41	255.16	206.98	128.74
357.95	257.82	235.09	170.04	453.68	363.92	256.64	211.51			286.54	238.35	190.67	124.18	299.91	254.31	206.54	128.55
360.06	259.84	233.36	163.44	457.83	363.66	257.68	208.47			291.52	240.08	183.03	128.02	297.7	252.93	203.51	131.71
358.18	258.6	231.97	159.05	454.72	363.06	257.75	209.06			287.83	239.1	183.4	124.52	306.17	254.29	201.11	128.48
352.97	256.97	232.72	168.06	454.65	367.18	256.3	215.16			286.2	240.32	189.61	122.97	303.27	252.53	205.53	130.96
357.87	257.6	237.2	167.6	455.17	360.71	256.18	211.61			287.4	240.92	182.5	118.37	303.25	252.07	206.17	131.72
356.3	255.55	230.92	166.81	453.5	358.88	253.43	211.59			284.5	233.98	186.11	121.29	302.01	255.1	204.45	127.86
360.64	256.41	234.2	166.97	455.94	360.15	258.04	207.97			285.17	241.25	186.28	120.58	302.78	257.38	203.49	131.3
361.83	261.97	232.12	166.19	454.63	357.58	256.12	210.95			288.05	241.71	182.77	121.25	298.71	252.69	201.5	132.16
361.33	254.71	231.59	168.18	453.36	364.27	259.86	214.97			287.23	234.64	192.56	120.26	301.39	256.22	200.27	130.43
356.42	260.49	232.7	166.4	455.06	364.32	254.27	210.98			283.22	235.81	187.41	124.55	303.03	254.1	202.35	130.13
359.38	262.04	232.52	166.78	455.34	359.47	251.18	212.11			286.69	239.99	185.64	125.37	300.12	255.09	199.83	132.92
361.22	258.74	230.75	164.65	454.26	361.51	260.73	212.93			284.31	239.85	187.33	123.43	304.96	256.16	203.85	129.51
361.3	262.19	230.17	166.36	455	367.3	257.65	211.4			286.41	238.86	185.26	118.12	301.73	257.37	200.41	132.67
359.56	260.23	234.09	170.93	454.01	364.88	257.93	213.93			289.12	242.6	187.67	121.34	302.63	253.37	203.38	133.51
357.99	262.52	232.22	167.29	453.25	364.85	254.74	211.4			285.14	240.43	187.26	119.95	300.3	253.41	204.32	131.02
361.74	259.51	233.51	164.77	452.25	359.8	250.37	210.13			287.99	241.8	186.48	119.58	306.64	253.88	202.11	131.89
360.85	253.25	233.31	164.83	457.37	361.64	257.21	213.94			286.39	240.29	188.56	123.16	305.02	256.3	203.02	131.22
356.7	261.87	233.31	167.49	454.88	362.58	255.22	213.01			289.38	245.79	188.02	120.01	298.9	257.32	205.5	130.68
355.36	261.35	231.1	170.92	452.41	365.06	255.23	209.83			287.99	242.32	186.32	123	303.7	254.22	206.16	127.77
359.7	258.93	239.5	164.63	454.77	364.19	258.52	213.21			286.02	237.38	184.78	119.98	304.22	255.38	202.91	130.58
356.66	259.52	234.06	166.22	456.93	366.67	254.11	211.23			287.03	236.12	188.67	122.64	303.96	254.2	202.09	130.18
355.3	259.38	231.66	164.84	457.91	364.34	259.05	212.1			289.08	235.24	186.15	120.25	304.82	259.59	201.76	132.24
357.52	257.72	234.72	166.22	457.02	364.67	255.33	211.43			285.53	237.67	187.77	123.3	298.63	256.42	202.77	131.18
357.53	261.29	233.04	167.48	453.67	364.87	258.88	212.13			288.93	243.9	182.9	123.1	297.9	254.48	201.87	128.37
363.59	263.24	232.92	167.44	455.35	359.04	254.49	213.24			287.79	239.04	189.67	120.57	294.67	256.99	203.68	135.01
357.13	258.11	231.8	167.16	454.55	370.23	254.63	212.12			286.1	239.22	188.22	123.87	305.76	254.74	204.58	128.28
361.06	258.02	234.31	165.54	455.87	366.28	254.75	209.99			289	236.84	186.83	122.35	301.64	259.55	205.07	130.63
363.49	260.17	233.49	170.44	457.19	362.77	257.9	208.54			289.2	242.93	188.35	124.75	300.74	251.44	201.12	130.71
359.02	256.96	230.85	169.05	449.95	360.68	255.75	214.06			283.22	235.75	190.94	122.16	299.73	255.64	204.14	131.59
356.65	258.85	234.57	165.69	454.15	367.02	252.81	215.65			288.67	241.54	186.25	121.31	304.99	256.1	203.2	135.3
361.1	258.96	232.25	171.16	449.23	368.33	256.55	209.01			287.24	241.11	182.35	123.63	301.35	253.44	203.21	128.24
359.88	260.62	231.77	166.54	456.24	359.62	253.51	210.18			283.16	240.65	182.97	119.58	304.17	254.22	202.64	126.27
360.34	261.4	231.53	167.85	455.03	366.65	254.51	209.69			285.19	237.85	189.14	122.77	300.79	254.1	200.01	125.08
354.93	260.53	230.76	168.28	453.46	361.85	258.3	214.32			290.23	237.11	189.29	120.82	303.3	253.4	205.3	132.37

## Sheet: PDI field trials
Dry Season																				Wet Season
Tomato				Sweet pepper						Tomato				Sweet pepper						Tomato				Sweet pepper						Tomato				Sweet pepper
Bacterial Spot				Bacterial Spot						Alternaria leaf Spot				Alternaria leaf Spot						Bacterial Spot				Bacterial Spot						Alternaria leaf Spot				Alternaria leaf Spot
Control	Fungicide	Ascophyllum	AN+F	Control	Fungicide	Ascophyllum	AN+F			Control	Fungicide	Ascophyllum	AN+F	Control	Fungicide	Ascophyllum	AN+F			Control	Fungicide	Ascophyllum	AN+F	Control	Fungicide	Ascophyllum	AN+F			Control	Fungicide	Ascophyllum	AN+F	Control	Fungicide	Ascophyllum	AN+F
80.2	49.18	31.81	20.6	74.39	45.91	23.12	23.87			67.5	51.23	37.58	32.64	68.76	49.45	36.99	32.5			85.69	54.66	46.58	30.56	93.03	63.07	47.17	35.94			86.53	59.11	53.12	41.36	83.38	56.69	47.76	44.64
79.18	48.31	32.3	17.57	70.96	51.07	28.55	21.58			71.11	46.8	39.79	29.62	68.53	51.05	37.41	24.53			87.3	54.7	54.94	36.91	89.82	60.5	47.76	39.21			85.73	59.02	46.21	42.2	82.45	58.84	50.64	42.55
77.77	46.81	31.65	15.26	69.22	51.22	29.79	26.63			72.51	52.14	38.07	27.56	73.27	47.2	39.62	32.29			90.26	59.42	46.9	33.02	92.98	59.66	44.68	37.69			87.82	56.44	50.54	42.02	88.29	52.98	52.6	37.88
74.82	46.86	29.27	22.38	72.37	48.69	29.89	21.75			71.3	50.64	39.21	29.11	67.1	45.9	38.36	26.36			88.44	55.38	51.52	31.12	94.13	65.82	42.83	33.96			86.64	56.99	55.29	40	83.73	59.28	54.81	38.84
72.75	49.28	29.5	17.98	69.68	46.27	30.25	22.85			67.63	49.99	36.64	30.13	74.64	44.3	31.31	29.25			83.79	53.66	48.35	34.86	92.46	63.36	44.29	32.6			87.6	59.21	54.18	39.21	89.66	61.85	54.26	43.64
78.14	54.39	29.02	21.51	70.76	53.27	31.51	21.66			71.12	50.93	37.66	23.21	65.62	41.58	35.75	27.3			92.11	55.97	46.61	30.8	88.54	63.17	47.98	35.15			92.57	61.05	54.54	41.55	89.38	63.27	50.74	43.15
79.56	49.58	28.44	16.63	70.62	45.17	29.37	19.94			71.14	52.07	37.62	32.88	70.75	49.42	34.84	29.36			86.44	50.85	43.59	34.1	90.49	61.86	47.23	34.52			88.63	61.28	50.91	41.47	82.18	61.93	52.64	36.85
78.13	46.06	33.53	23.74	71.16	42.91	32.26	19.07			68.59	51.09	39.61	25.44	70.79	46.95	40.52	30.54			87.68	58.02	45.98	33.97	90.84	64.76	45.12	35.84			89.78	60.14	53.58	45.89	87.31	59.28	49.67	41.96
77.99	50.46	26.8	15.79	73.17	43.73	21.38	22.93			68.8	52.19	39.05	26.44	65.23	47.03	35.33	23.22			77.55	56.9	47.11	31.86	85.11	64.02	42.03	36.35			87.86	59.38	47.66	38.45	93.28	59.79	52.68	38.66
75.78	51.56	28.45	18.93	65.83	50.5	27.67	18.51			70.84	47.04	40.83	32.63	72.75	43.9	38.28	36.42			90.11	53.95	49.97	35.87	89.75	63.31	39.87	35.52			85.48	62.25	47.68	40.42	83.87	63.71	53.34	36.15
78.89	48.99	25.52	20.3	72.02	46.88	29.79	22.36			70.14	49.9	38.42	27.49	66.55	49.6	36.01	29.99			87.81	56.43	47.82	34.11	89.99	65.16	46.35	31.99			91.84	58.59	48.93	42.42	87.16	57.58	50	40.25
77.11	47.09	30.41	23.04	74.18	46.72	28.11	26.41			67.63	49.75	41.25	29.47	64.63	44.62	37.69	21.18			83.28	51.55	46.14	28.31	90.27	61.43	47.32	32.04			90.99	60.99	52.07	43.05	90.65	60	49.55	42.38
81.09	51.35	27.6	17.06	72.18	45.02	27.43	26.82			68.61	50.26	37.68	29.5	65.24	48.14	35.4	27.03			89.3	56.55	48.79	31.77	92.14	65.58	47.98	36.06			86.19	55.26	52.03	41.84	91.08	60.28	51.74	42.08
78.76	49.64	33.25	20.19	75.5	43.68	27.74	19.8			67.7	50.57	37.68	31.64	69.57	46.67	30.46	31.77			93.14	55.7	49.5	34.29	91.6	63.23	41.7	38.44			90	62.46	45.9	44.94	84.74	63.09	53.37	44.41
78.55	54.36	29.21	16.31	73.73	46.64	28.26	23.54			70.81	46.68	39.68	32.07	69.61	46.13	39.15	28.2			88.57	56.96	53.57	30.96	91.68	64.43	46.02	35.61			87.36	58.5	50.2	41.23	90.82	61.06	53.41	41.49
78.2	48.55	28.83	22.33	69.19	51.21	30.89	23.14			67.21	50.38	41.32	31.89	67.1	48.23	41.49	27.59			87.41	56.6	48.1	37.08	90.69	68.26	42.31	39.7			92.11	59.12	51.5	44.76	89.79	63.73	51.82	40.53
75.8	51.51	28.56	16.86	73.84	47.64	29.08	25.01			68.56	48.88	36.54	30.42	67.97	49.02	35.65	22.65			87.57	53.13	54.47	34.87	90.16	63.65	42.02	33.41			90.45	61.7	53.07	42.82	91.06	64.46	51.13	40.86
82.59	50.63	27.75	20.93	71.25	49.64	27.46	24.01			66.92	52.45	41.59	30.7	75.45	43.27	35.42	28.77			87.08	50.81	47.86	33.62	93.28	65.92	44.24	36.91			89.09	62.19	52.13	41.27	85.86	57.21	50.63	40.88
76.86	50.67	28.64	17.22	74.08	48.96	28.72	21.99			72.7	54.77	38.66	30.69	68.96	48.47	35.51	23.37			90.95	53.76	47.68	36.37	91.13	65.83	47.47	34.69			88.69	62.15	54.46	40.52	87.32	70.73	53.58	42.24
72.36	50.21	31.66	21.9	72.18	48.8	30.06	22.28			72.26	47.45	40.65	32.09	69.28	46.63	37.7	27.62			86.17	53.43	50.88	37.76	91.52	61.22	45.94	37			87.19	56.13	55.8	42.1	89.89	57.55	54.57	39.53
73.99	48.24	33.27	20.66	72.18	45.84	29.47	25.25			71.28	54.21	38.5	27.61	64.42	46.73	41.6	27.31			82.77	58.26	48.64	30.71	90.75	59.77	47.04	32.46			90.73	58.76	54.53	40.98	86.4	59.57	51.47	42.46
75.26	52.11	31.6	17.58	69.44	51	32.68	22.65			68.46	50	36.96	31.11	67.51	46.48	36.66	28.2			92.43	53.1	49.86	35.84	94.98	66.9	44.15	37.03			88.5	59.63	54.46	41.44	89.3	59.92	51.22	40.92
73.46	49.6	32.06	21.73	67.81	53.09	30.65	22.45			69.22	49.16	40.07	24.63	67.36	46.75	35.22	25.13			88.26	55.47	39.17	33.54	89.59	64.37	49.03	37.92			91.38	63.96	51.69	43.94	86.89	62.38	52.04	39.57
72.04	45.27	28.66	20	70.87	50.84	32.2	20.73			67.91	50.33	35.31	28.64	67.81	45.36	40.49	25.55			86.9	57.62	48.75	32.02	88.28	62.99	44.09	31.98			87.11	57.96	50.51	43	91.82	58.98	51.55	37.85
77.34	47.27	30.46	12.31	68.43	46.99	35.47	21.04			71.41	47.2	36.11	26.71	73.53	47.25	40.11	28.81			88.81	52.97	45.8	33.7	92.69	65.51	42.28	39.38			88.1	62.38	52.58	40.23	88.33	60.19	51.47	41.2
76.37	48.61	31.37	17.25	70.65	49.1	29.34	23.65			67.74	50.31	41.34	27.54	64.98	48.87	32.78	27.85			90.55	54.76	48.34	32.1	91.62	60.94	43.97	38.18			86.71	60.76	52.6	42.69	89.4	63.44	49.7	40.19
74.03	54.32	32.55	16.09	71.07	46.48	27.13	24.45			71.53	53.81	38	28.56	72.99	46.06	37.84	31.54			90.24	53.81	55.65	34.84	93	60.47	41.2	33.71			88.41	57.56	56.54	42.7	88.64	64.2	51.02	40.46
76.21	46.88	32.13	17.96	74.06	49.99	29.29	24.88			67.01	50.22	38.64	27.85	68	44.75	36.16	34.85			86.25	56.83	52.98	31.3	91.6	63.37	46.43	34.11			87.37	59.38	50.05	44.46	85.26	62.23	50.84	39
76.69	45.89	25.86	15.87	72.22	45.14	28.3	22.77			67.01	53.44	37.87	26.48	66.13	48.91	33.17	24.31			82.36	55.09	46.68	31.57	91.7	61.45	48.85	31.42			93.03	60.27	53.01	47.5	83.49	67.52	48.09	44.41
73.07	54.12	32.95	16.72	68.55	50.83	31.69	23.59			67.77	49.33	40.87	30.31	69.63	45.93	34.66	27.45			89.66	53.35	51.19	30.03	91.34	63.82	45.09	34.48			92.44	65.86	53.87	40.49	88.97	59.07	51.97	38.62
76	46.07	28.35	24.34	69.48	46.63	27.63	21.91			70.17	51.39	41.63	23.83	73.22	45.18	33	27.83			88.93	54.77	50.16	33.38	94.92	57.09	45.12	39.37			90.72	56.78	50.78	39.66	88.52	61.53	51.42	39.76
75.01	46.56	30.71	18.44	68.48	47.36	28.21	20.02			71.22	54.76	42.38	32.25	65.77	48.61	33.71	28.81			85.55	57.74	51.6	33.88	92.41	58.09	44.76	37.56			87.38	59.31	52.03	42.53	85.24	56.29	51.12	38.89
73.36	51.97	28.86	21.23	68.81	49.89	32.33	19.37			71.22	53.97	39.95	31.78	69.84	48.97	34.43	28.29			88.76	58.35	49.97	33.72	87.42	65.44	46.07	37.19			86.57	60.24	50.67	39.74	82.35	63.86	53.69	39.11
78.18	48.15	28.97	17.19	70.76	46.64	33.83	21.39			69.08	56.45	36.04	28.95	67.6	47.74	33.06	27.54			89.22	55.98	48.9	33.26	90.81	63.36	42.47	41.15			87.04	64.13	47.75	40.82	88.99	58.58	49.07	38.74
77.69	48.66	26.14	15.56	70.65	46.93	29.71	22.39			69.71	49.11	40.59	30.76	72.61	50.02	32.11	24.97			86	55.28	51.48	30.22	90.12	67.23	41.24	36.41			89.39	54.74	55.15	43.04	90.56	62.96	52.1	39.34
77.05	50.44	31.57	20.22	69.72	54.67	29.51	24.09			70.42	51.45	35.48	33.03	80.48	49.73	37.74	27.29			88.09	56.77	49.65	32.73	92.14	64.27	46.25	36.6			89.47	60.89	53.19	40.04	93.52	58.7	51.1	46.61
79.71	48.47	32.04	20.73	69.83	44.69	38.45	27.19			65.11	54.7	39.49	30.72	64.59	44.85	35.39	29			84.56	57.1	48.88	37.05	92.49	63.47	46.2	32.93			89.57	62.17	50.55	39.43	86.58	55.68	47.61	38.71
75.58	47.29	33.12	22.79	71.01	51.53	34.42	22.99			65.14	49.62	39.55	34.06	71.48	46.4	36.16	33.03			89.76	55.37	48.6	36.2	91.32	66.39	44.45	37.03			92.7	61.59	53.36	43.89	89.11	58.81	53.88	44.4
78.42	52.98	28.16	20.9	71.05	44.63	26.66	22.18			72.13	51.82	42.08	27.34	69.99	47.16	36.58	25.24			81.87	55.54	52.58	34.47	90.68	66.35	45	37.97			90.29	61.17	49.83	43.44	88.76	55.84	47.78	40.03
77.12	50.36	34.82	17.95	71.83	41.77	27.71	22.38			70.3	50.54	40.99	29.51	68.01	43.81	36.07	27.15			90.71	53.94	48.61	32.9	91.14	62.74	44.67	36.88			89.09	60.79	49.96	40.82	83.67	55.65	45.63	44.29
77.22	48.99	30.73	15.81	69.64	45.6	34.31	27			71.58	47.71	36.77	29.11	69.37	46.25	39.39	31.87			85.94	51.2	50.67	30.37	92.17	60.19	42.05	33.77			92.29	58.95	51.39	44.63	85.81	58.38	50.56	39.2
80.26	42.9	30.03	22.68	72.14	51.82	31.61	27.45			71.11	48.23	38.5	33.24	65.95	44.02	36.93	28.85			85.96	54.07	49.9	33.68	92.1	61.89	41.85	38.49			89.78	58.54	50.57	39.85	86.03	65.19	55.42	42.94
75.1	51.91	26.28	19.29	69.24	41.55	31.73	23.26			73.28	53.96	39.55	27.94	70.11	47.49	38.27	28.41			87.42	57.2	51.44	31.05	89.92	60.47	45.32	31.71			85.06	60.67	52.78	42.66	89.67	60.29	50.12	38.34
76.11	47.97	29.63	22.53	68.44	47.98	32.33	18.82			68.5	47.79	39.49	30.42	64.12	43.36	39.82	31.26			88.21	52.31	48.32	33.55	91.8	62.22	43.82	33.85			91.72	61.36	52.08	42.81	85.95	65.38	49.41	39.9
75.35	51.56	31.52	24.61	69.88	54.23	28.44	19.48			73.2	53.85	40.98	32.27	69.95	50.63	37.96	25.73			88.96	57.1	47.21	38.6	88.75	59.74	44.62	32.62			88.02	56.34	51.75	39.54	86.22	55.76	55.06	42.22
76.21	53.44	30.39	22.26	69.35	52.12	33.11	23.1			67.4	50.3	37.9	26.03	67	47.09	39.6	30.58			90.22	54.66	43.06	32.52	93.25	67.58	43.62	37.13			98.2	54.91	52.07	42.66	91.16	59.68	54.34	40.83
76.85	50.66	25.42	20.35	69.1	50.54	31.01	23.83			69.56	46.16	38.94	33.23	65.46	43.81	32.01	28.44			91.3	51.98	46.21	33.95	89.2	68.39	41.49	33.31			89.64	53.95	53.71	40.74	90.22	66.7	49.43	41.7
73.84	50.61	30.67	18.74	68.53	48.53	30.76	24.34			68.51	51.1	38.43	28.09	63.95	47.64	36.34	30.84			87.55	53.12	46.55	31.44	92.1	61.66	46.65	33.79			90.82	58.69	52.23	39.48	88.13	65	55.01	42.82
80.01	49.93	29.68	16.55	70.19	46.7	35.84	24.56			66.53	45.34	42.42	28.16	69.19	49.37	40.64	35.11			89.01	54.35	49.79	30.65	89.02	61.75	43.27	38.6			87.89	58.45	51.69	41.39	81.26	56.98	52.04	41.18
81.06	47.36	29.83	21.87	70.34	47.48	36.8	21.31			71.9	51.64	38.74	26.28	62.2	44.73	32.38	25.64			86.98	53.96	51.81	30.77	91.32	64.39	44.22	39.41			89.82	61.61	47.93	40.59	94.27	63.28	49.82	35.81
80.68	47.14	32.3	20.65	73.09	48.27	26.98	26.13			69.28	51.07	40.02	33.35	72.83	43.98	33.03	25.82			85.21	57.64	45.93	31.11	87.31	60.69	44.43	34.12			92.56	59.95	53.47	39.25	84.06	60	51.41	41.88
79.21	52.74	28.49	19.74	71.23	49.42	25.46	22.41			71.42	51.74	40.13	27.15	66.55	43.89	33.33	24.96			87.9	54.54	49.24	32.85	89.44	65.71	48.05	37.58			88.85	62.86	52.64	39.06	85.18	66.83	55.51	39.36
78.08	46.32	31.74	24.62	70.92	46.52	28.11	26.15			72.25	52.84	38.63	28.15	65.98	47.71	35.36	25.94			87.93	56.2	48.2	34.01	90.84	64.65	45.53	34.36			91.37	60.76	53	45.71	83.8	67.82	51.67	39.51
80.36	47.4	31.89	20.69	68.25	45.7	29.16	25.1			69.42	53.21	37.13	34.49	68.7	46.84	32.88	24.25			90.39	56.24	49.63	30.9	93.49	62.27	47.1	36.03			88.59	56.78	51.79	40.17	90.5	63.27	51.2	39.59
79.02	47.98	26.7	23.05	72.02	53.09	27.35	25.03			71.3	49.49	39.96	30	67.56	49.28	38.69	28.92			87.05	56.62	47.31	36.91	90.31	62.66	42.84	36.67			90.04	57.68	53.51	42.78	87.79	61.26	52.8	43.2
79.05	53.91	31.65	22.31	73.84	47.85	26.87	24.42			72.97	51.69	35.81	31.73	69.02	47.66	37.61	28.66			89.12	55.84	51.8	28.69	94.14	65.56	45.47	37.68			89.86	60.2	52.84	41.68	82.76	59.35	56.34	39.33
80.5	51.53	28.53	22.68	76.65	42.08	31.59	26.61			72.2	42.71	39.2	31.19	68.82	46.6	41.55	31.35			87.29	53.42	51.21	29.13	93.46	59.76	47.14	32.98			85.83	56.83	52.34	44.43	90.55	60.3	52.62	40.35
75.27	51.55	28.86	16.24	67.98	45.45	32.47	22.97			67.33	50.09	39.87	27.84	58.12	48.64	35.39	25.67			85.53	53.18	47.26	32.22	89.95	63.04	48.27	37.92			89.6	57.18	51.57	41.88	94.49	61.01	51.13	43.58
74.6	46.31	30.96	20.12	71.32	50.12	30.09	22.25			69.91	55.27	39.9	29.72	77.32	47.71	38.81	31.42			90.1	57.62	46.42	32.99	85.21	62.85	44.35	36.71			89.74	60.79	51.26	41.52	88.09	61.84	53.43	39.38
77.44	47.3	32.17	22.81	66.79	48.81	31.71	20.64			71.93	49.51	39.89	31.89	63.42	46.88	30.87	27.74			88.1	52.79	48.61	32.78	91.27	64.92	45.29	43.17			86.72	61.45	47.95	44.97	86.1	60.41	48.37	38.18
79.77	48.59	32.89	20.44	67.78	45.67	29.25	20.14			70.26	46.25	38.74	34.82	69.67	47.65	36.67	27.63			87.89	53.61	48.48	36.02	91.67	63.93	47.36	30.59			88.07	59.89	52.19	41.94	86.06	67.26	54.4	42.2
78.24	50.36	27.41	16.7	72.33	47.36	30.53	20.23			70.81	51.26	39.2	29.76	72.73	47.13	36.51	24.56			88.03	55.04	51.37	33.83	88.6	65.8	41.09	35.68			93.47	57.76	53.62	44.81	89.03	61.25	49.42	43.41
80.54	46.1	35.38	23.44	69.53	49.02	31.15	19.62			68.5	48.26	39.85	34.25	70.55	49.64	39.01	32.27			90.99	56.09	47.59	31.94	91.79	62.02	41.92	35.08			91.86	62.56	51.77	40.7	87.55	60.67	55.3	39.93
74.56	50.53	32.3	21	71.96	54.85	29.17	24.67			68.95	50.7	37.18	26.96	74.8	46.08	36.15	28.41			84.5	54.86	48.17	31.39	94.13	62.41	44.46	35.41			90.59	57.48	54.95	39.54	89.56	62.61	50.28	42.13
77.41	52.91	32.25	20.86	71.47	53.6	26.57	24.03			70.1	51.89	38.09	36.62	67.89	49.06	30.51	27.94			88.88	57.3	48.76	27.49	91.28	63.47	45.7	39.29			90.01	54.13	52.05	45.94	82.5	59.64	49.11	42.03
76.4	49.24	28.98	22.24	73.07	51.47	25.94	19.87			68.7	53.46	37.91	34.28	71.44	46.17	34.71	29.19			90.95	54.43	51.49	29.65	91.58	62.36	43.63	35.62			86.94	56.54	50.84	40.56	88.48	61.27	50.91	42.84
78.13	48.28	28.34	24.61	69.92	48.93	27.76	26.34			69.16	50.23	41.55	26.88	72.15	49.41	37.57	25.26			88.1	58.32	50.64	34.16	90.84	64.44	46.71	38.36			89.28	58.25	52.1	46.04	89.26	62.86	53.51	40.41
74.74	49.62	30.67	20.83	73.35	43.38	26.26	22.69			67.44	52.19	36.57	31.58	75.73	47.15	35.34	28.22			87.16	57.5	50.82	34.87	91.12	65.57	43.5	37.25			90.76	61.92	48.05	38.23	83.37	65.28	57.74	37.05
77.95	48.23	33.07	21.73	72.16	48.49	34.28	24.43			69.77	53.75	40.39	25.01	72.12	47.97	35.15	26.71			89.68	51.1	51.78	34.15	90.85	61.19	47.04	35.44			87.09	56.78	53.74	42.64	86.36	60.43	48.96	41.02
79.11	46.82	27.02	21.59	71.51	48.88	30.73	24.35			70.55	48.22	37.82	29.5	70.64	47.67	34.41	26.29			88.88	53.16	48.28	28.78	89.94	62.62	48.86	36.43			93.09	61.54	49.2	40.06	89.66	58.11	51.01	39.02
78.63	51.59	32.33	20.89	67.96	45.08	28.03	23.47			74.45	53.57	36.47	29.87	67.08	44.28	35.1	25.03			86.6	54.68	45.09	31.81	91.81	61.71	48.65	33.85			87.78	58.64	51.48	43.1	88.33	56.2	48.12	39.96
78.09	47.2	28.24	14.68	73.83	49.98	28.66	27.12			70	48.36	39.26	30.83	71.21	44.42	35	31.5			88.52	55.84	48.18	31.08	89.03	58.98	45.2	32.99			86.35	55.94	51.57	44.43	82.11	60.52	56	38.12
76.79	51.26	28.25	18.29	69.07	50.44	31.99	22.81			69.64	49.99	43.81	32.64	68.74	49	32.14	25.47			90.27	53.54	40.63	31.93	90.56	64.87	47.51	34.1			89.9	60.89	52.62	41.96	85.88	58.57	50.74	40.05
77.22	51.06	30.03	22.99	73.81	50.29	25.94	27.68			72.21	50.31	40.97	28.91	65.48	46.57	33.58	26.78			90.29	54.13	44.69	36.88	90.44	59.54	45.54	34.38			90.43	53.8	53.35	40.58	85.32	62.65	50.26	39.69
76.18	49.62	25.74	21.61	68.96	45.91	28.25	19.3			66.96	49.73	38.3	31.92	67.54	45.75	35.88	31.27			87.24	52.29	51.11	29.85	91.69	62.59	48.16	38.65			92.58	62.14	51.06	36.02	83.45	60.04	50.94	42.88
75.8	56.54	32.37	18.05	68.78	47.48	28.13	22.14			72.58	46.94	36.52	31.18	70.97	46.7	40.38	32.27			91.81	53.63	47.49	35.18	91.35	64.36	43.91	35.47			88.98	60.5	55.38	44.79	85.95	62.05	50.16	39.48
78.81	43.59	36.88	21.94	71.72	47.66	26.84	25.04			72.61	50.45	39.14	30.04	69.51	42.97	36.18	20.28			86.2	58.12	46.85	29.99	89.38	61.49	43.43	33.11			87.58	58.77	50.79	38.53	93.69	60.96	47.45	43.91
76.03	46.36	23.5	16.14	71.24	49.61	30.43	22.88			70.89	47.01	41.82	31.03	67.77	45	40.8	25.68			88.11	55.16	51.72	32.68	90.67	60.02	45.64	35.91			94.2	61.92	48.93	42.74	87.67	55.32	51.91	39.99
80.45	48.05	31.97	18.5	70.29	47.85	31.14	25.86			72.2	53.39	40.79	36.73	67.59	47.14	37.6	28.08			88.48	57.41	46.43	33.44	87.13	65.99	41.51	33.66			91.08	61.34	50.78	41.88	87.18	60.62	52.45	41.56
76.83	52.62	27.24	18.48	70.6	45.25	23.89	22.72			70.03	50.96	39.99	30.29	72.86	47.96	40.9	31.99			89.73	55.75	50.35	34.89	89.53	65.37	45.76	33.73			91.04	60.92	53.08	42.92	86.69	57.31	54	47.83
79.61	48.91	32.12	19.67	65.77	49.26	25.41	21.61			68.54	51.79	37.86	28.83	61.82	51.28	38.83	28.25			82.92	56.33	49.21	35.44	90.15	64.4	40.83	35.62			90.99	62.47	54.84	39.68	88.28	62.2	50.67	38.37
79.99	46.9	32.4	22.05	71.64	45.29	26.97	26.01			68.35	55.68	39.63	28.08	73.66	50.64	37.59	26.58			86.27	57.63	49.26	32.19	90.49	63.55	47.38	36.84			86.77	60.2	53.17	43.92	83.62	60.03	50.21	42.77
74.88	50.49	27.75	18.91	72.05	45.55	29.56	21.01			65.69	50.97	38.73	35.44	72.39	49.34	37	30.13			92.66	56.91	51.02	33.86	92.77	58.48	45.84	36.41			84.38	63.68	51.56	39.53	85.44	61.64	55.15	42.16
81.62	46.69	31.3	20.95	71.33	49.45	30.21	21.18			72.86	51.86	38.61	27.24	70.36	50.16	32.04	27.9			87.81	53.1	46.98	33.61	88.82	60.37	43.69	37.63			89.24	61.61	51.4	38.05	87.87	58.78	52.21	40.77
75.8	54.12	30.33	18.23	70.92	51.13	32.11	22.88			68.87	47.51	37.41	29.66	72.59	48.5	36.39	28.66			88.03	53.13	47.11	33.34	89.37	62.35	43.24	33.58			87.87	58.05	46.93	39.9	83.85	57.61	49.73	42.8
72.42	49.6	33.12	20.64	69.89	48.12	28.28	24.54			74.49	51	35.59	28.11	72.41	45.71	35.15	33.88			88.05	53.25	47.71	28.54	93.37	58.11	49.75	39.94			90.22	58.7	48.71	35.14	88.23	60.44	51.36	40.97
75.33	51.07	30.86	18.54	70.57	47.38	30.23	21.23			70.63	49.87	37.71	26.37	67.59	48.34	34.62	25.98			86.54	53.67	53.41	33.33	92.38	63.79	43.76	37.99			89.65	60.81	57.23	43.92	92.29	58.71	49.88	39.76
74.71	47.5	27.46	17.17	70.48	48.97	28.5	20.91			69.85	52.99	40.55	27.38	71.12	43.91	34.88	24.74			88.16	54.26	49.33	32.88	89.15	61.34	43.44	30.07			90.36	56.96	50.76	42.88	85.94	59.28	53.95	37.9
76.43	43.81	33.08	22.09	71.69	49.51	27.99	22.55			68.11	46.45	37.22	32.96	68.35	49.84	35.99	27.88			88.25	55.87	46.37	29.68	88.78	65.66	47.24	40.64			90.19	60	48.81	38.97	89.92	59.75	50.46	45.92
75.51	47.35	29.04	19.75	69.63	43.07	28.93	23.32			69.28	50.39	35.78	31.96	66.49	50.68	35.6	26.51			92.77	55.69	43.94	31.12	92.42	55.72	44.11	35.82			85.83	61.05	50.37	43.25	82.03	57.78	51.51	46
77.11	51.38	30.13	20.12	67.25	50.95	29.97	22.46			72.28	53.51	41.4	30.96	68.09	48.36	39.01	23.16			93.63	54.46	51.38	33.39	89.1	62.1	44.93	35.51			91	61.67	51.02	38.35	82.62	60.41	52.68	42.75
79.68	52.62	31.8	18.67	70.85	53.14	28.07	22.1			74.23	50.6	33.26	28.18	66.61	48.01	35.72	27.65			86.13	54.01	47.33	31.48	90.99	63.45	47.74	33.64			82.9	56.96	56.63	40.95	84.48	61.63	52.88	40.65
77.8	46.89	26.63	15.02	68.49	49.28	34.25	22.39			71.23	49.09	37.12	32.22	68.56	48.81	36.01	33.73			88.3	54.8	52.79	35.3	91.4	60.83	42.31	37.26			88.07	63.11	52.36	40.95	86.13	57.09	52.02	40.41
76.73	51.48	26.51	15.04	69.02	49.84	27.55	18.69			67.69	53.41	40.65	30.72	72.04	43.86	37.71	31.06			87.94	52.93	46.85	31.25	88.78	57.42	46.85	38.51			90.33	62.17	53.1	44.46	85.82	58.24	52.99	41.04
77.64	48.83	32.26	20	73.15	51.11	28.65	22.04			70.35	49.49	41.87	28.92	70.87	46.36	38.54	27.8			88.51	58.5	47.79	32.89	92.4	62.78	44.86	33.21			87.8	59.01	55.08	43.47	85.97	61.74	52.24	42.69
81.54	48.23	27.87	22.06	72.98	45.35	36.75	26.22			71.43	50.91	39.49	35.01	74.08	46.67	34.05	36.09			86.77	57.38	46.47	32.6	96.02	66.02	42.68	36.9			87.48	62.99	50.63	43.47	84.34	60.86	51.34	42.69
74.78	51.58	30.68	23.09	69.1	42.51	31.65	20.6			70.57	51.04	39.03	33.69	68.78	47.75	37.88	26.94			88.09	54.4	50.83	33.33	88.43	67.27	43.1	33.03			86.54	58.31	51.75	41.83	86.04	62.62	51.49	42.49
76.96	45.74	30.85	18.95	70.01	49.32	34.56	21.77			68.36	50.87	40.11	29.93	63.37	49.25	39.96	28.12			84.77	51.68	52.83	28.19	90.56	65.99	45.98	38.79			89.93	57.58	51.43	45.95	89.5	64.98	52.4	42.07
78.92	48.64	33.6	21.78	70.08	48.26	27.08	25.44			70.38	50.62	34.71	30.98	67.74	49.63	41.07	29.04			91.86	54	53.15	29.64	94.69	57.28	45.09	39.35			89.71	62.21	54.14	40.38	87.65	59.43	50.21	44.22
74	48.7	31.86	23.08	71.88	49.02	26.46	26.61			73.3	49.21	38.41	31.3	69.27	51.42	33.29	28.55			85.4	52.39	47.05	35.56	86.75	65.13	46.84	39.3			88.7	59.93	51.54	42.03	87.22	66.47	53.36	40.49
79.59	52.34	29.57	21.49	70.59	49.77	25.44	25.61			71.28	48.45	40.12	28.28	74.81	46.36	34.3	26.36			86.12	54.21	47.77	29.32	91.82	62.19	48.99	36.14			88.52	58.24	51.87	44.21	88.08	65.31	51.91	39.71
79.82	47.17	28.51	19.59	67.74	45.47	27.88	20.72			65.73	54.07	39.46	30.12	71.71	49.05	35.11	27.87			89.51	54.49	50.36	33.33	92.84	63.18	46.92	35.72			90.3	59.72	52.07	42.15	91.7	63.38	52.11	38.64
82.69	52	31.94	25.8	75.1	48.22	29.05	22.83			71.06	51.23	35.34	29.78	69.52	46.64	33.67	28.48			83.84	54.3	50.42	33.58	91.03	64.34	45.3	36.15			86.5	57.25	49.35	38.1	90.2	56.32	52.2	41.64
75.07	49.7	35.3	18.56	72.76	47.53	34.73	26.5			68.1	51.26	43.43	29.9	70.33	50.79	33.52	33.01			85.73	51.5	48.11	33.35	91.85	62.06	47.19	40.41			91.17	61.01	50.78	43.41	92.78	59.99	53.52	42.74
76.45	46.89	33.77	25.84	72.89	51.55	30.57	22.93			67.88	48.27	39.37	26.11	65.19	44.79	32.42	28.28			89.7	58.71	46.21	31.37	92.39	62.65	43.66	32.49			90.27	59.49	54.95	42.34	85.84	62.75	53.03	40.02
77.21	46.42	28.49	17.22	70.05	49.06	35.14	25.69			72.26	51.79	36.64	34.16	70.81	52.27	36.3	28.98			90.15	54.76	48.82	30.57	93.85	60.63	50.22	35.13			88.22	62.63	51.63	43.14	84.77	61.89	51.87	41.63
77.63	48.97	26.56	19.89	71.9	46.76	35.58	21.92			70.88	57.46	40.27	30.67	68.6	46.87	34.67	26.17			84.12	56.74	46.83	36.05	91.18	60.39	45.41	34.72			88.84	59.14	53.77	42.43	83.03	59.96	52.65	42.93
81.02	53.68	30.94	23.32	72.15	49.37	29.98	22.72			71.6	49.02	36.32	29.24	71.84	42.94	38.2	23.83			86.28	55.94	45.56	31.98	90.19	61.9	43.28	31.89			89.02	54.84	50.96	43.07	83.3	59.97	52.7	38.53
79.55	49.59	29.93	18.29	71.43	46.17	32.93	20.59			67.28	51.36	40.71	28.99	73.57	49	35.54	23.14			89.03	54.67	49.26	35.63	89.5	64.25	47.57	33.16			88.84	55.12	47.54	40.74	83.71	61.37	50.63	37.59
76.4	53.6	29.65	20.59	71	52.84	35.1	27.27			67.79	51.23	37.04	30.36	61.72	50.59	35.92	24.17			91.27	53.88	48.35	29.87	90.59	65.39	48.71	39.41			91.31	61.47	51.87	40.28	88.4	65.49	52	37.79
74.19	50.6	30.1	17.89	68.71	46.89	32.21	22.56			71.87	52.75	37.58	30.34	65.67	48.16	37.82	25.35			89.48	51.54	47.71	34.96	90.02	60.04	45.35	35.42			90.54	56.78	52.62	42.9	87.67	59.08	50.86	40.4
75.4	49.64	33.08	20.97	71.66	48.47	30.8	20.99			75.75	50.45	38.36	31.06	67.87	45.76	38.42	32.92			93.71	55.8	49.79	34.77	92.38	59.65	45.94	35.22			87.59	61.02	50.78	42.06	86.38	61.21	48.24	39.83
76.85	53.63	26.28	23.14	68.33	52.35	32.52	23.22			70.47	51.15	38.44	27.1	64.66	52.03	39.67	28.6			87.31	54.67	48.55	34.6	92.51	60.58	46.69	36.76			86.55	61.31	48.69	41.48	90.7	57.03	51.14	36.79
76.94	47.93	31.25	21.07	71.75	45.73	29.75	25.7			73.75	51.31	38.47	29.02	68.54	46.17	40.01	27.99			88.42	54.46	47.66	33.76	90.44	65.38	40.59	37.34			86.43	59.18	50.12	42.13	79.35	58.94	52.5	38.95
74.59	52.79	30.66	18.15	73.23	46.18	31.78	24.1			70.38	49.46	38.68	34.29	67.14	45.51	35.4	25.89			86.18	53.82	46.49	31.69	92.6	65.26	46.1	35.4			91.32	54.13	50.19	41.9	87.94	64.26	52.43	44.39
78.7	49.28	29.64	23.17	71.23	50.64	30.06	23.49			72.48	47.2	37.46	27.73	75.95	52.46	39.39	28.51			85.28	53.33	48.14	35.12	88.17	59.02	44.3	39.16			89.83	64.14	50.79	46.11	82.58	62.75	54.46	42.61
78.82	45.27	29.26	17.61	70.88	50.13	25.78	25.79			64.63	53.16	37.39	32.31	65.17	48.54	34.87	26.15			89.74	54.12	48.64	32.88	86.92	63.01	47.86	32.45			88.48	58.08	46.97	45.22	85.81	68.56	52.84	41.88
77.81	50.55	33.01	21.04	69.57	50.07	29.7	19.08			70.87	48.93	38.08	28.42	71.57	46.42	37.57	26.47			85.85	53.67	45.84	32.9	96.45	62.09	46.89	32.92			90	57.59	53.27	42.36	88.2	65.39	53.12	40
78.8	55.52	28.51	20.23	68.81	46.7	35.48	23.19			68.42	52.08	39.24	27.69	71.88	44.95	41.77	28.24			84.41	54.31	51.16	34.65	92.54	63.95	44.13	38.3			92.45	60.24	53.25	40.26	84.41	66.68	50.14	41.7
75.52	50.37	28.81	16.99	67.41	46.59	31.61	22.76			68.37	52.59	41.93	27.85	70.07	49.13	35.6	26.54			86.13	56.39	47.09	35.51	91.31	65.4	42.95	37.31			91.71	58.99	56.14	41.01	88.71	58.88	50.93	43.78
72.66	53.2	32.89	14.73	71.56	48.96	36.17	19.49			67.85	56.48	36.1	31.21	71.42	47.73	31.25	28.11			88.93	54.52	51.37	33.55	95.36	63.32	43.13	38.39			90.31	61.19	54.72	42.15	81.57	59.57	53.87	41.41
73.4	46.07	30.7	21.97	73.33	53.04	36.72	24.67			71.62	47.27	41.55	29.73	66.56	50.88	40.14	26.62			90.86	57.31	48.42	33.87	91.58	60.41	43.73	36.03			89.66	56.96	56.15	41.59	87.08	61.68	52.83	42.39
77.58	42.64	33.23	20.97	71.66	48.6	32.34	23.02			72.38	53.23	40.62	28.48	69.53	44.12	32.98	25.73			83.18	52.72	50.97	35.84	89.23	63.89	45.44	34.57			87.25	61.12	53.31	42.68	84.31	60.32	49.89	40.37
80.58	48.88	26.82	19.96	72.32	51.21	32.72	21.84			70.24	51.55	40.86	29.13	68.42	43.24	39.64	27.3			88.14	54.87	45.13	32.93	90	66.04	45.83	31.14			87.87	61.92	51.3	44.04	87.41	59.72	54.45	40.7
76.45	46.18	32.5	20.86	69.15	46.27	27.47	26.89			68.89	52.63	38.71	29.2	67.03	49.06	38.15	25.09			85.68	54.49	49.27	32.83	92.85	62.94	42.89	34.81			89.67	57.21	55.69	45.48	80.33	64.22	53.74	37.67
76.6	49.9	29.14	23.64	66.85	51.86	27.02	21.08			69.49	48.86	38.04	28.1	66.92	49.41	40.53	28.24			88.64	59.13	47.3	33.23	88.58	60.86	44.32	35.68			92.1	60.84	56.83	40.5	87.83	62.77	50.42	38.38
76.82	39.66	31.66	18.86	69.26	45.59	29.41	26.21			71.21	54.46	40.73	32.76	69	48.42	39.76	30.86			83.51	56.28	50.72	34.85	93.41	62.23	42.84	34.87			90.45	57.56	52.15	40.16	88.1	55.61	53.11	43.3
80.42	51.71	32.41	19.09	72.03	47.91	35.13	20.24			68.74	49.26	38.37	25.08	69.68	47.72	34.19	25.4			90.9	54.1	52.36	31.83	90.12	60.02	41.87	36.53			90.64	61.62	52.37	40.58	86.77	60.33	51.86	37.04
79.65	50.41	28.05	17.38	73.49	48.16	31.1	23.75			68.58	56.13	37.26	26.87	70.54	44.3	38.32	24.21			86.81	54.59	51.93	36.91	92.24	61.36	45.53	36.05			86.79	61.12	54.43	42.7	90.99	63.42	53.96	37.34
76.45	50.3	33.73	22.28	71.36	44.33	26.96	24.03			70.31	50.34	40.97	24.67	70.33	47.65	36.27	29.14			84.5	53.46	50.18	30.66	90.86	60.78	44.6	35.2			89.01	62.43	51.21	42.15	91.33	60.4	52.1	41.55
80.79	53.52	28.5	20.27	70.66	51.7	28.96	22.08			67.56	52.09	39.59	32.72	71.34	52.09	32.25	23.81			90.2	56.25	50.01	34.84	94.03	60.12	44.44	33.43			88.42	57.83	54.31	42.06	89.6	58.94	52.45	44.34
71.35	48.71	30.2	19.3	70.96	50.77	26.85	22.49			67.33	50.37	38.67	29.33	72.05	42.33	38.06	33.2			90.1	55.11	54.44	34.6	92.87	61.89	45.16	36.64			93.98	61.46	49.92	39.44	85.98	63.84	48.25	43.32
75.76	53.21	25.95	19.58	71.6	50.54	29.88	22.17			71.64	53.65	38.37	31.12	62.41	40.78	37.28	20.54			89.79	57	48.16	31.93	92.93	63.69	43.12	34.6			82.92	62.16	54.4	41.17	88.55	55.2	52.79	39.34
75.81	46.26	29.05	19.39	73.32	46.34	30.18	26.35			71.46	54.33	36.01	28.89	71.16	49.21	36.09	27.96			85.92	53.58	46.2	32.81	91.88	64.99	45.61	33.14			85.78	59.56	50.53	44.02	84.86	58.47	49.1	42.16
77.9	50.37	29.13	21.86	71.22	45.84	23.83	21.37			67.96	50.04	41.63	35.17	68.63	46.65	37.51	25.8			86.55	56.69	48.43	30.26	90.45	61.68	43.7	34.99			91	59.06	53.45	37.77	81.45	62.65	51.57	42.11
71.92	52.57	29.61	25.92	71.29	43.17	30.73	23.94			74.39	57.01	38.78	28.96	66.38	46.03	33.05	22.56			89.21	52.96	47.61	33.13	91.42	58.1	44.25	36.98			88.6	60.6	49.65	42.55	89.7	61.75	52.15	39.75
77.96	51.53	26.8	24.93	73.52	46.24	27.74	28.18			71.25	52.7	37.11	31.97	74.17	48.88	35.02	23.77			91.04	53.8	50.23	37.75	93.63	61.93	45.79	35.12			83.15	64.48	52.77	42.34	94.7	64.28	53.81	43.21
76.7	49.62	29.38	12.31	68.99	51.51	28.78	20.72			72.26	52.15	37.84	33.42	68.47	46.55	33.71	27.78			86.23	57.89	46.04	31.29	87.64	61.2	43.56	36.85			90.1	56.32	51.53	40.95	85.3	64.57	50.98	41.23
74.81	45.66	31.77	20.85	68.52	48.01	31.57	22.73			71.52	51.62	37.7	26.61	67.13	51.04	34.69	23.98			90.39	52.91	49.56	38.02	92.49	64.28	45.39	37.8			87.66	56.39	53.75	41.03	93.51	61.51	51.19	38.43
72.92	51.34	30.9	18.54	75.6	49.06	33.41	27.3			71.23	45.7	39.76	28.5	65.09	46.52	36.7	30.92			86.9	57.14	51.65	30.75	89.77	57.6	44.7	32.85			91.45	58.56	50.41	42.64	84.3	61.67	49.14	38.97
72.35	47.63	30.54	13.75	69.91	46.54	28.84	23.68			67.95	49.42	38.85	22.59	70.89	47.87	35.19	30.89			87.51	57.2	51.49	31.89	89.2	64.17	46.62	38.71			87.49	61.14	54.13	40.93	85.34	64.37	52.02	43.47
75.23	49.26	31.38	15.52	69.15	46.95	29.63	21.95			70.39	48.57	34.4	30.48	73.4	48.01	37.09	30.83			82.82	56.1	51.18	36.22	90.43	63.34	49.12	33.08			91.01	58.33	47.65	41.07	82.09	59.97	52.91	40.34
74.46	53.41	32.04	19.71	70.27	48.25	32.46	21.78			69.94	52.36	40.95	28.4	70.45	50.33	39.73	28.29			92.85	57.71	48.28	34.66	92.83	64.88	42.95	34.19			87.86	63.73	49.23	40.53	87.78	62.05	50.9	37.8
76.28	53.78	29.82	20.5	67.22	48.55	31	20.83			68.99	51.23	34.24	26.56	64.84	48.26	38.75	28.45			87.91	56.8	46.47	32.43	93	62.46	43.29	35.28			88.94	61.99	51.12	45.14	87.56	59.94	50.92	40.34
76.67	44.68	29.1	16.38	71.35	50.18	30.67	22.62			72.73	47.8	37.98	32.68	66.84	47.44	43.18	25.43			85.94	55.63	49.53	33.69	90.13	62.81	47.86	34.3			88.51	58.01	51.61	40.71	86.19	59.07	52.85	42.61
77.76	52.55	30.72	19.49	70.85	50.45	30.21	28.69			69.22	54.17	41.21	34.56	71.25	48.13	33.73	30.34			91.14	50.96	49.19	29.42	93.53	65.31	41.35	36.16			85.86	55.68	50.21	42.21	84.17	62.27	52.08	41.05
75.86	50.19	30.25	14.54	70.14	48.29	29.34	27.03			68.48	49.47	38.73	32.42	74.31	46.53	34.39	25.94			88.41	51.81	47.64	31.08	93.45	68.25	41.59	37.46			87.37	57.87	50.09	40.31	90.78	64.5	50.2	39.67
77.78	50.28	33.61	18.53	71.26	46.52	28.52	24.72			73.84	51.81	40.87	25.77	61.26	47.09	36.02	31.06			89.17	54.18	51.12	33.87	92.91	63.32	44.15	34.9			87.65	60.69	50.72	39.96	82.19	58.31	48.9	39
75.72	51.84	30.18	21.47	71.38	47.21	28.25	23.21			67.93	53.38	38.08	35.39	70.19	46.75	34.98	18.41			88.18	55	45.7	34.16	90.36	59.84	43.01	35.51			85.15	59.94	49.69	44.75	87.8	59.21	52.09	37.64
77.42	48.32	27.86	14.97	73.94	48.99	30.46	22.6			68.52	52.02	38.91	25.9	73.73	45.56	41.31	28.05			84.58	54.01	50.93	35.32	89.95	66.62	44.16	33.39			92.01	59.31	52.98	41.29	81.96	56.93	55.5	41.12
80.6	50.8	37.16	22.67	67.14	43.63	33.4	18.1			67.79	52.05	36.35	36.21	61.08	48.18	40.37	27.54			90.71	54.41	48.22	32.42	92.95	63.53	47.52	36.31			89.2	59.8	53.55	42.53	88.73	61.09	52.08	41.63
79.13	49.7	35.11	19.39	71.79	47.66	32.76	23			71.39	47.38	40.77	28	69.48	46.32	36.59	29.22			88.31	56.75	50.77	33.69	88.84	58.85	44.86	35.28			82.92	58.84	51.81	43.62	84.77	62.94	50.23	42.07
73.28	52.48	32.02	20.87	71.18	46.97	35.04	24.73			71.12	54.7	40.61	28.6	74.1	50.68	40.51	26.33			89.29	54.94	47.82	34.73	94.32	64.41	44.71	36.01			91	54.21	47.65	39.51	87.88	58.96	48.74	39.33
74.69	47.58	27.98	19.74	69.43	50.48	30.01	26.72			71.22	52.53	36	35.11	70.34	45.76	32.14	25.77			89.9	50.4	49.3	30.42	88.05	66.21	49.66	34.61			91.92	63.9	53.42	41.36	87.91	62.7	49.65	41.01
78	50.52	29.82	20.08	72.02	48.83	32.76	21.04			67.09	47.7	40.58	35.79	71.92	51.14	35.25	26.3			89.16	57.08	50.8	32.3	90.49	65.32	45.46	37.53			85.42	64.6	51.18	38.18	90.23	60.15	50.31	41.5
75.36	51.09	29.97	24.15	69.25	43.86	29.98	24.39			70.38	48.56	41.67	29.63	67.86	48.2	33.75	27.14			86.36	52.69	45.85	37.38	91.03	64.64	44.94	40.46			90.79	60.08	51.07	40.68	86.91	60.53	49.4	43.27
77.84	47.49	27.61	22.98	71.01	47.11	30.79	25.06			73.73	51.11	40.44	31.06	63.43	50.02	34.36	28.8			87.42	52.71	55.89	30.64	94.2	57.69	47.62	32.51			90.89	60.13	51.66	41.86	83.21	60.1	52.59	40.46
75.87	45.03	30.19	18.65	70.69	50.18	28.18	22.89			69.25	51.83	41.56	33.89	68.37	46.56	38.95	26.71			93.3	54.83	49.01	34.24	92.31	62.48	45.05	39.98			89.67	58.26	52.57	45.56	89.06	63.85	54.83	40.68
76.12	50.08	30.06	17.09	72.42	47.19	28.08	24.57			67.28	46.65	39.02	29.9	68.06	47.25	32.28	27.99			89.89	53.24	49.87	29.69	89.54	67.58	42.05	40.83			85.27	60.07	52.08	42.08	82.63	59.11	52	42.83
77.78	48.04	34.93	25.16	71.36	44.35	28.21	22.62			73.32	48.12	39.38	26.39	69.28	45.44	39.31	24.96			93.61	53.04	52.61	28.32	91.89	60.99	46.54	34.05			86.1	58.72	56.03	43.31	86.63	59.95	51.48	36.39
75.33	46.24	31.52	18.57	71.84	47.76	33.04	22.31			69.85	53.15	39.92	27.13	66.01	44.06	37.83	24.85			88.05	57.8	47.05	31.02	87.02	62.17	41.73	38.18			87.44	59.75	51.18	39.91	95.69	61.42	50.23	41.16
77.75	47.33	30.93	20.03	73.86	46.27	29.83	27.19			68.09	49.76	40.38	25.64	67.65	48	38.61	28.69			86.11	59.78	49.08	35.65	86.17	58.3	45.52	35.46			86.78	60.31	52.34	39	94.7	59.65	45.61	41.71
76.44	48.72	31.46	22.11	70.61	48.95	28.29	24.75			66.01	49.5	39.7	28.06	71.63	46.88	37.13	29.04			86.35	51.98	47.3	34.64	94.72	61.6	49.3	36.4			90.39	58.15	57.31	42.55	89.06	64.21	49.85	42.2
76.9	52.17	26.76	25.37	70.72	51.85	28.61	20.6			71.73	51.74	40.01	26.87	66.36	45.8	34.52	28.35			90.24	57.1	48.73	37.53	87.9	63.02	49.08	34.25			88.72	58.18	53.13	40.19	88.3	65.69	49.22	46.14
77.81	47.74	26.36	19.01	70.4	42.46	28.99	22.88			68.48	50.91	36.07	29.52	65.68	48.71	35.44	26.86			86.34	55.48	48.67	39.04	94.95	64.48	43.79	35.87			89.07	60.17	50.77	41.2	82.61	55.57	57.45	40.87
76.72	49.41	26.83	19.21	72.2	46.88	29.5	22.62			72.71	53.39	39.4	28.76	65.28	50.23	31.52	26.45			91.56	56.53	50.39	31.31	88.77	61.71	47.15	31.55			92.4	60.17	54.65	42.55	83.61	60.6	48.57	42.33
75.18	48.06	32.61	19.98	69.03	53.32	28.38	24.42			68.91	49.42	36.44	31.4	71.58	46.42	36.14	30.15			90.26	57.4	50.7	34.36	95.63	66.74	43.75	35.48			89.96	58.1	50.27	39.35	85.17	58.81	50.31	41.3
79.11	48.26	28.31	19.26	73.85	53.87	31.05	20.83			67.69	54.86	36.89	32.07	72.65	48.43	34.49	31.82			88.17	53.65	49.15	29.54	92.96	63.9	49.98	35.4			86.44	58.86	47.88	42.48	85.52	59.74	53.85	39.9
75.67	50.89	30.89	25.1	68.24	52.25	30.75	22.41			68.95	51.6	35.9	33.56	71.6	43.98	40.72	35.58			86.49	53.54	48.73	31.51	89.6	58.14	40.18	39.6			90.29	63.86	56.03	41.81	88.95	61.71	53.25	40.95
79.4	48.54	29.85	17.3	68.3	45.86	31.14	24.87			71.27	52.67	35.91	31.9	71.28	44.44	32.54	26.11			84.46	59.96	54.04	33.6	86.97	59.21	43.39	36.22			90.6	59.59	51.81	45.54	88.89	59.49	50.27	39.21
75.16	50.47	31.83	15.75	70.82	42.43	30.86	23.53			72.53	50.56	38.92	34.59	68.5	49.78	31.92	29.24			88.44	53.62	50.85	34.9	90.01	65.4	44.66	32.47			89.38	60.54	49.4	42.55	86.28	62.61	53.87	42.24
79.7	46.9	27.91	22.91	73.84	42.02	32.4	19.01			69.85	56.73	41.3	27.58	66.74	44.93	31.53	30.92			87	56.29	46.81	37.36	88.94	58.24	44.23	40.25			89.99	59.32	48.55	43.15	82.87	55.56	49.98	40.91
76.67	48.75	29.78	20.18	70.61	46.76	31.32	25.25			71.34	52.91	36.27	27.77	70.67	47.8	36.99	26.84			85.04	54.27	47.97	32.85	91.28	63.64	44.43	37.73			90.72	58.87	55.21	39.76	85.03	59.77	49.4	40.19
74.97	46.49	28.87	28.54	70.87	44.49	28.65	20.7			71.45	46.96	36.93	32.21	64.56	46.05	35.61	32.05			88.85	53.58	49.15	35.02	89.66	61.46	46.47	33.37			86.33	57.96	51.53	47.18	90.42	59.65	52.24	43.94
75.75	52.27	34.64	21.17	72.29	47.23	32.88	22.44			74.35	51.08	36.68	32.34	62.53	44.21	36.26	26.75			90.82	54.52	50.13	32.5	93.95	59.96	44.91	37			89.67	58.96	48.92	42.8	86.91	56.15	49.89	37.28
81.16	47.4	34.33	19.57	73.74	50.27	28.6	22.42			67.96	52.11	37.04	31.97	66.19	44.1	36.62	32.17			86.62	56.28	55.99	30.39	89.46	61	46.12	38.25			89.81	57.51	52.94	39.33	87.68	53.83	49.86	39.84
82.52	50.74	28.93	17.64	70.86	42.41	27.7	24.73			68.04	48.18	36.43	33.54	72.04	47.08	32.84	26.77			86.97	52.24	46.08	33.87	89.14	63.95	46.18	38.08			88.13	57.76	50.8	45.1	88.77	63.13	54.56	38.53
78.76	52.12	29.94	25.67	71.36	53.72	31.25	20.89			69.92	49.25	38.45	32.32	73.25	44.8	37.56	29			83.59	54.69	49.36	33.35	89.69	64.59	45.4	40.09			88.91	57.6	52.6	40.13	89.1	62.89	53.05	40.45
80.02	53.21	29.3	17.22	70.08	53.09	30.08	24.41			73.61	50.55	36.78	30.87	68.9	48.34	34.14	25.48			84.78	55.27	50.81	31.07	91.11	69.21	44.84	34.03			89.82	59.92	49.51	40.85	88.29	63.69	53.21	40.86
79.16	45.44	31.41	21.33	70.43	53.55	28.89	20.25			73.36	51.77	40.87	36.62	75.23	44.28	37.72	30.07			86.68	54.31	49.65	33.21	92.22	63.15	45.83	38.25			85.54	63.51	49.15	40.35	90.32	52.57	50.58	40.52
77.76	54.81	29.15	21.67	72.36	44.71	31.29	22.57			69.98	48.37	40.71	27.63	70.33	51.77	35.82	27.96			86.6	55.81	49.73	32.04	89.66	61.93	45.33	37.2			91.14	60.43	51.42	43.23	83.3	65.18	51.89	37.7
77.03	49.97	30.12	21.36	72.32	53.79	32.41	24.29			68.97	50.06	42.67	31.68	66.2	46.3	31.55	30.11			88.37	56.89	51.67	31.49	92.03	63.86	43.63	33.3			86.01	61.61	49.52	42.92	81.8	58.44	53.42	42.35
75.15	45.73	29.97	12.33	72.24	47.68	31.04	22.63			70.42	52.17	43.88	27.14	69.66	45.71	38.58	23.81			89.53	53.36	45.73	29.61	91.17	61.74	41.94	35.48			85.3	63.03	53.7	47.9	80.88	60.96	50.81	38.28
81.54	49.44	27.15	21.31	72.4	52.89	29.49	22.84			65.23	49.63	36.8	31.64	74.23	49.06	36.11	30.09			89.73	55.28	47.68	36.41	92.19	65	43.16	35.02			86.84	65.21	53.21	41.09	77.94	60.73	49.65	40.15
77.01	49.34	29.92	17.24	71.39	50.22	26.86	22.48			70.35	55.27	38.9	25.03	66.77	44.73	32.94	33.08			85.95	53.72	46.71	32.84	89.11	63.92	46.6	32.27			90.68	59.26	51.47	44.41	88.42	63.87	54.12	38.93
80	51.67	30.74	15.91	72.43	50.7	30.59	23.44			66.55	52.08	40.22	25.81	66.76	45.15	38.46	28.67			90.38	57.39	46.83	32.34	91.68	62.66	44.86	34.1			88.12	56.95	47.21	41.44	88.06	54.38	55.01	43.46
73.77	47.39	31.61	17.54	71.85	49.63	26.53	25.2			72.38	49.98	38.9	31.97	74.92	43.81	34.9	24.88			81.39	51.95	46.2	39.9	93.09	63.61	42.42	36.6			92.02	58.12	52.19	42.32	88.51	57.51	51.26	41.24
75.61	50.25	28.4	22.92	71.72	46.95	27.69	24.3			74.99	49.56	39.47	36.04	69.91	44.99	36.58	28.65			90.78	55.17	48.19	34.51	90.26	60.83	45.46	34.68			85.57	60.65	54.08	39.84	78.17	62.29	55.75	41.48
77.69	46.73	29.25	18.77	68.81	45.49	30.54	23.43			66.63	47.82	37.76	28.82	68.62	44.21	36.77	29.54			85.66	57.78	52.11	33.86	87.74	62.93	44.4	37.26			86.2	56.24	52.43	42.52	85.77	56.65	52.99	44.24
78.15	44.02	29.66	26.11	72.89	47.61	28.12	21.06			69.59	52.28	36.71	31.04	69.28	49.21	36.32	26.33			83.25	58.39	54.97	32.51	90.17	60.15	45.34	36.62			89.09	61.4	55.08	43.93	90.57	59.86	47.89	45.15
80.01	49.59	26.21	25.1	70.16	46.72	31.65	22.86			73.37	52.46	38.89	24.08	70.62	47.06	34.16	31.01			87.97	50.95	49.68	29.13	89.89	64.27	51.7	41.61			87.94	58.46	58.13	38.1	81.73	60.39	51.97	40.67
78.06	49.45	31.21	23.04	73.52	50.03	34.7	20.4			71.87	51	41.9	32.46	70.52	43.8	38.71	24.62			86.74	53.48	45.91	33.19	88.1	62.34	41.43	34.05			88.58	60.87	48.4	40.31	86.14	64.15	53.18	40.82
75.71	51.21	30.95	18.32	72.04	47.31	35.19	25.34			71.31	45.59	37.94	30.75	68.42	47.2	36.84	22.68			89.74	56.48	48.31	36.77	93.51	64.33	41.4	34.98			87.18	60.21	48.44	41.1	84.07	65.07	53.84	37.63
77.6	47.66	28.91	17.36	74.42	47.62	30.21	22.87			73.73	50.99	36.19	29.29	76.47	41.11	36.9	29.35			83.53	55.72	48.85	31.61	90	62.99	47.13	31.16			84.86	60.47	54.46	40.92	87	60.27	49.71	35.77
74.43	52.17	30.6	17.29	69.94	49.46	28.62	25.25			73.21	50.11	38.62	27.63	71.89	44.53	32.44	28.39			91.11	54.4	46.83	28.35	91.57	65.22	42.4	39.73			86.21	56.76	51.19	42.6	87.3	60.25	51.22	41.43
78.83	55.36	29.14	17.76	75.11	50.1	30.17	24.18			73.44	52.31	35.86	29.59	68.74	42.7	33.48	30.61			89.64	56.83	50.57	33.79	98.14	62.88	43.16	28.91			85.49	57.01	48.36	47.37	84.88	56.4	49.75	42.28
76.86	45.64	33.24	19.93	72.25	50.52	29.98	23.08			69.33	52.78	37.93	32.23	65.26	42.93	38.54	30.98			90.89	53.43	48.8	34.5	88.3	61.98	43.65	35.5			84.98	60.32	55.46	43.09	87.69	59.55	50.79	42.27
75.34	45.69	30.66	19.55	74.55	42.03	30.89	23.73			70.84	49.87	39.09	28.11	65.11	50.28	35.23	28.83			87.15	55.14	52.7	28.6	86.52	65.92	43.94	35.72			89.37	56.17	52.73	45.56	90.58	61.59	54.88	38.99
79.02	48.63	30.64	22.51	70.86	46.35	30.74	22.96			66.55	50.15	39.8	30.15	65.28	48.01	37.58	29.63			88.57	56.32	49.01	33.22	93.05	59.54	42.73	37.86			88.11	58.27	53.53	40.36	90.04	59.77	56.57	40.75
79.02	47.52	31.29	16.59	75.75	45.54	28.36	20.52			67.79	51.67	38.32	35.2	69.7	50.39	32.35	27.42			89.58	56.16	47.29	37.45	93.41	65.39	42.67	36.52			92.06	60.54	54.73	41.96	85.78	58.37	55.07	40.84

## Sheet: PDI (%) Greenhouse
Bacterial leaf spot PDI(%)								Alternaria leaf spot PDI (%)
Tomato			Sweet pepper					Tomato			Sweet pepper
Control	Fungicide	Ascophyllym	Control	Fungicide	Ascophyllym			Control	Fungicide	Ascophyllym	Control	Fungicide	Ascophyllym
61.55	47.29	23.36	66.38	45.51	23.41			55.99	49.39	23.26	53.56	45.68	22.92
64.63	47.88	21.09	65.26	47.21	25.3			56.57	51.3	23.26	51.68	39.46	22.84
69.12	53.9	28.96	67.98	47.94	23.5			58.28	43.23	23.71	51.29	36.84	23.18
67.91	52.84	25.12	71.25	45.38	23.79			57.81	51.35	24.77	52.72	40.51	27.13
70.02	47.93	22.56	62.6	49.34	23.51			57.86	51.2	27.2	48.51	40.76	22.66
67.37	49.83	21.9	69.02	49.03	26.98			57.19	51.21	23.53	53.68	40.98	24.27
74	43.42	22.4	62.51	46.42	28.46			58.45	55.62	19.22	55.4	41.41	28.35
68.52	49.85	24.2	65.86	44.02	23.96			62.66	54.76	28.96	55.05	42.5	23.54
64.12	37.74	25.64	65.16	48.17	27.53			63.74	52.07	26.7	49.47	41.56	25.04
64.21	53.5	24.81	64.05	52.38	22.52			55.75	47.49	28.81	51.48	45.7	25.34
64.19	51.77	23.58	69.2	48.62	26.7			59.16	47.03	26.73	57.93	41.52	24.8
67.64	51.16	24.55	61.99	45.7	23.97			53.78	50.79	28.13	48.99	41.03	25.2
62.35	48.75	21.58	67.46	46.11	21.16			57.24	50.21	28.19	53.08	38.77	20.32
68.1	51.21	19.41	64.78	45.35	25.3			54.68	48.45	26.52	56.26	40.15	25.02
69.85	44.14	24.77	68.39	48.97	27.9			55.78	51.9	26.06	56.8	38.1	21.73
70.51	47.02	24.96	65.27	45.02	24.36			59.3	48.18	25.27	54.45	38.11	25.36
68.17	50.81	24.4	64.9	49.57	23.7			63.04	50.47	25.81	50.57	42.96	21.56
58.32	49.88	24.58	64.72	49.63	26.46			59.51	50.64	25.38	57.43	39.52	21.98
68.64	51.19	20.56	63.16	48.12	25.28			54.3	45.7	24.17	52.83	38.93	21.56
64.84	50.04	24.1	61.14	50.17	23.78			58.78	49.27	27.12	55	40.86	25.61
68	50.21	23.65	67.55	48.26	23.42			55.44	46.92	26.09	52.39	36.15	24.66
63.15	45.24	20.93	69.5	47.64	23.65			51.75	50.99	29.03	48.87	39.44	25.5
65.47	49.54	25.1	65.33	47.61	24.89			58.8	50.03	23.92	52.88	40.49	21.65
68.51	50.39	25.7	66.21	47.47	24.92			60.92	49.13	22.81	55.17	39.49	24.17
71.18	51	20.46	65.71	49.39	25.79			60.22	51.91	28.47	52.92	41.63	23.31
69.61	55.2	25.21	66.43	50.51	24.06			56.23	47.19	26.99	49.44	40.29	25.07
66.17	48.44	21.51	62.45	48.06	22.5			62	48.72	27.87	51.45	44.4	24.55
71.25	50.58	25.41	64.75	51.69	22.61			56.84	49.67	24.84	55.77	40.78	24.74
66.17	48.07	24.43	70.16	45.37	23.74			60.35	50.27	24.11	56.34	39.99	21.28
59.74	51.7	26.36	67.29	51.26	23.12			48.97	43.4	27.81	56.19	39.49	25.05
73.15	49.93	19.16	62.23	47.45	23.32			61.45	49.63	23.83	47.15	46.79	21.47
61.85	50.19	21.27	70.5	45.65	25.5			61.91	53.89	24.95	54.71	41.27	24.62
69.32	57.65	23.93	73.66	45.89	23.18			59.2	51.48	25.5	51.17	38.95	24.85
69.97	48.27	25.61	67.67	45.79	20.68			64.71	50.77	22.04	53.67	35.16	25.8
65.44	48.42	22.99	64.34	45.71	24.67			61.84	52.02	22.31	48.13	39.39	22.39
71.72	51.76	21.57	64.71	49.85	24.05			60.02	46.91	25.26	52.99	42.15	22.35
64.57	47.94	24.04	61.55	50.07	18.98			58.81	48.49	25.44	53.65	47.04	23.93
65.52	44.7	20.39	67.8	49.25	22.78			61.33	50.91	28.78	53.23	40.66	23.43
63.5	50.52	24.93	71.03	53.29	25.11			57.86	48.33	24.91	48.36	46.64	23.92
63.65	56.1	21.1	65.15	51.65	23.12			62.73	50.9	25.73	54.75	43.19	22.65
62.84	50.34	21.57	63.62	50.84	26.68			61.05	46.89	24.16	56.24	40.61	20.34
62.87	54.76	20.73	69.69	49.86	24.02			59.17	51.92	26.28	57.98	36.73	23.59
62.78	52.79	24.57	65.96	48.22	22.9			60.05	49.24	27.29	56.09	39.35	23.49
63.44	50.31	21.79	69.5	47.45	23.39			60	46.55	24.88	53.18	39.66	23.85
69.42	50.47	21.19	64.67	48.7	20.58			59.4	50.01	25.69	56.92	39.33	23.84
77.62	50.75	25.64	63.9	45.05	21.29			60.6	52.44	23.38	58.94	45	25.05
71.82	47.89	27.86	68.17	47.85	25.7			61.58	52.53	23.29	50.42	42.11	28
69.09	49.59	19.91	66.53	45.15	26.84			51.73	49.79	26.66	58.41	42.15	21.87
65.16	46.24	26.33	61.46	43.48	25.16			52.34	46.9	25.24	53.13	40.84	24.14
67.74	49.64	19.77	66.78	48.15	18.94			50.83	50.22	24.52	49.52	39.17	23.39
70.14	43.78	21.22	63.99	48.43	24.29			56.9	49.41	22.85	59.7	40.5	26.46
65.91	42.76	26.27	67.63	50.41	24.76			56.54	45.89	27.48	57.67	41.29	21
65.85	44.66	23.28	66.2	48.67	23.83			54.7	47.56	25.44	50.97	40.67	24.8
70.62	48.32	21.91	60.76	51.2	23.64			61.38	48.68	24.63	51.45	43.82	23.43
69.97	55.94	21.01	67.91	48.89	21.37			54.59	49.29	24.57	53.71	44.26	23.03
72.52	40.51	26.82	68.01	47.28	24.62			61.32	45.61	26.59	49.07	39.53	23.61
68.09	47.68	27.64	65.95	46.71	22.25			53.8	51.22	27.26	52.81	39.5	22.37
69.15	45.75	18.59	63.29	50.46	26.15			56.09	48.2	19.15	53.47	39.63	23.94
60.72	45.81	24.32	68.4	50.62	20.46			61.5	48.85	28.32	52.12	39.35	19.86
65.21	52.32	26.49	67.83	48.1	24.14			62.34	45.15	28.32	50.6	40.28	19.86
